# Supplementary material for: Modulation of defence and iron homeostasis genes in rice roots by the diazotrophic endophyte Herbaspirillum seropedicae
Source: Sci Rep. 2019 Jul 22;9:10573. doi: 10.1038/s41598-019-45866-w (PMC6646362; doi:10.1038/s41598-019-45866-w)
Supplement: Supplementary file 2 — Dataset 1 [file 41598_2019_45866_MOESM2_ESM.xlsx]

## Sheet: Feuil1
Supplementary Table 2: Differentialy expressed genes in rice roots colonised by H. seropedicae
Locus name	Fold change	p_value	MSU Annotation
LOC_Os01g01450.1	1.4448	0.020369	stress responsive protein, putative, expressed
LOC_Os01g01689.1	-1.38522	0.0152084	phosphatidylinositol 3- and 4-kinase family protein, expressed
LOC_Os01g01710.1	-1.82191	0.00121442	1-deoxy-D-xylulose 5-phosphate reductoisomerase, chloroplast precursor, putative, expressed
LOC_Os01g01740.1	1.62684	0.0223311	protein kinase domain containing protein, expressed
LOC_Os01g02150.1	-1.40949	0.0448822	sulfated surface glycoprotein 185 precursor, putative, expressed
LOC_Os01g04300.1	-1.60476	0.00715088	glycosyl hydrolase family 10 protein, putative, expressed
LOC_Os01g04630.1	1.2898	0.0354413	muconate cycloisomerase, putative, expressed
LOC_Os01g04650.1	1.30491	0.0294992	PB1 domain containing protein, expressed
LOC_Os01g04800.1	2.20512	0.00366633	B3 DNA binding domain containing protein, expressed
LOC_Os01g05670.1	1.68439	1.16661e-05	3-oxo-5-alpha-steroid 4-dehydrogenase, putative, expressed
LOC_Os01g08270.1	-1.3493	0.0195396	aminotransferase, classes I and II, domain containing protein, expressed
LOC_Os01g08350.1	1.38963	0.000645512	ATP synthase subunit alpha, mitochondrial, putative, expressed
LOC_Os01g08810.1	-2.02213	0.0234739	cytochrome P450, putative, expressed
LOC_Os01g09220.1	-1.84904	0.00276501	transposon protein, putative, CACTA, En/Spm sub-class, expressed
LOC_Os01g09300.1	-1.61155	0.0113806	oxidoreductase, putative, expressed
LOC_Os01g09665.1	1.37045	0.000607593	expressed protein
LOC_Os01g09860.1	1.64014	0.00671199	retrotransposon protein, putative, unclassified, expressed
LOC_Os01g09990.1	-2.25273	0.00362406	helix-loop-helix DNA-binding domain containing protein, expressed
LOC_Os01g10150.1	-1.28807	0.0235544	CK1_CaseinKinase_1a.1 - CK1 includes the casein kinase 1 kinases, expressed
LOC_Os01g10680.1	-1.53313	0.0115708	GIL1, putative, expressed
LOC_Os01g11070.1	1.60305	0.00662439	Alg9-like mannosyltransferase protein, putative, expressed
LOC_Os01g12710.1	-1.68291	0.00725876	oxidoreductase, short chain dehydrogenase/reductase family domain containing protein, expressed
LOC_Os01g13080.1	1.99536	0.0408771	60S acidic ribosomal protein, putative, expressed
LOC_Os01g13160.1	-1.2807	0.0251835	expressed protein
LOC_Os01g13770.1	1.37224	0.00584964	DUF250 domain containing protein, putative, expressed
LOC_Os01g14670.1	-1.49392	0.035487	Cupin domain containing protein, expressed
LOC_Os01g14810.1	-1.49232	0.00776375	5-nucleotidase domain-containing protein, putative, expressed
LOC_Os01g15340.1	-2.35902	1.41319e-05	flowering promoting factor-like 1, putative, expressed
LOC_Os01g16100.1	-3.96473	0.0110327	translin, putative, expressed
LOC_Os01g16152.1	-2.08062	0.0151275	peroxiredoxin, putative, expressed
LOC_Os01g16414.4	1.94448	0.0343267	actin, putative, expressed
LOC_Os01g16540.1	1.3571	0.0260776	NEDD8-activating enzyme E1 catalytic subunit, putative, expressed
LOC_Os01g16770.1	2.63311	0.025247	expansin precursor, putative, expressed
LOC_Os01g16890.1	1.46056	0.00136348	ribosomal protein L7Ae, putative, expressed
LOC_Os01g17000.1	1.45655	0.0233465	expressed protein
LOC_Os01g19020.1	1.32369	0.0164401	peroxidase precursor, putative, expressed
LOC_Os01g19260.1	2.13167	0.00193796	ATPase, putative, expressed
LOC_Os01g20900.1	-1.67721	0.00822276	OsWAK4 - OsWAK receptor-like cytoplasmic kinase OsWAK-RLCK, expressed
LOC_Os01g21180.1	-1.43586	0.032906	translation machinery-associated protein 20, putative, expressed
LOC_Os01g22010.3	1.854	1.71665e-05	S-adenosylmethionine synthetase, putative, expressed
LOC_Os01g23620.1	1.46029	0.00319513	miro, putative, expressed
LOC_Os01g24560.1	1.3683	0.0467082	fruit bromelain precursor, putative, expressed
LOC_Os01g24690.1	1.6328	0.00942467	60S ribosomal protein L23A, putative, expressed
LOC_Os01g24710.2	1.81438	0.0488014	jacalin-like lectin domain containing protein, expressed
LOC_Os01g25610.1	1.39991	0.0357548	40S ribosomal protein S4, putative, expressed
LOC_Os01g25740.1	-1.73223	0.00773892	powdery mildew resistance protein PM3F, putative, expressed
LOC_Os01g27150.1	-1.2465	0.0423344	cullin, putative, expressed
LOC_Os01g32080.1	1.54407	0.00330566	thiamine pyrophosphate enzyme, C-terminal TPP binding domain containing protein, expressed
LOC_Os01g32259.1	-1.81748	0.00310207	expressed protein
LOC_Os01g32280.1	-1.5233	0.00593033	transmembrane protein, putative, expressed
LOC_Os01g32330.1	-2.26047	0.0269807	heavy metal-associated domain containing protein, expressed
LOC_Os01g34480.1	1.26068	0.0198669	NAD dependent epimerase/dehydratase family protein, putative, expressed
LOC_Os01g34890.1	-1.58965	0.000385893	GLUCAN SYNTHASE-LIKE protein, putative, expressed
LOC_Os01g35050.3	-1.25083	0.0280735	early-responsive to dehydration protein-related, putative, expressed
LOC_Os01g36080.1	1.40105	0.0454245	protein phosphatase 2C containing protein, expressed
LOC_Os01g36220.1	1.8855	0.00671598	bZIP transcription factor domain containing protein, expressed
LOC_Os01g36840.1	1.55347	0.0353111	ATP-binding region, ATPase-like domain containing protein, expressed
LOC_Os01g37000.1	1.20699	0.0429609	carboxyl-terminal peptidase, putative, expressed
LOC_Os01g37470.1	-1.76761	0.000465284	asp/Glu racemase, putative, expressed
LOC_Os01g37960.1	1.4249	0.00577373	hydrolase, putative, expressed
LOC_Os01g38229.1	-1.31342	0.00202034	peptidyl-prolyl isomerase, putative, expressed
LOC_Os01g40050.2	-1.43678	0.0452572	peptidyl-prolyl cis-trans isomerase, putative, expressed
LOC_Os01g40560.1	1.6262	0.00029557	hypersensitive-induced response protein, putative, expressed
LOC_Os01g40870.1	1.31998	0.0406068	aldehyde dehydrogenase, putative, expressed
LOC_Os01g41120.1	1.88782	0.0160939	retrotransposon protein, putative, Ty3-gypsy subclass, expressed
LOC_Os01g42234.1	1.35809	0.038281	amino acid permease family protein, putative, expressed
LOC_Os01g42370.1	-2.36291	1.63598e-09	pleiotropic drug resistance protein, putative, expressed
LOC_Os01g42380.1	1.4967	0.0155747	pleiotropic drug resistance protein, putative, expressed
LOC_Os01g42880.1	1.28723	0.0443918	transferase family protein, putative, expressed
LOC_Os01g42960.1	1.37835	0.0357412	TTL1, putative, expressed
LOC_Os01g43870.1	-1.63967	0.00726017	NLI interacting factor-like phosphatase, putative, expressed
LOC_Os01g45914.1	3.83838	0.000653642	expressed protein
LOC_Os01g46070.1	1.38907	0.0232295	lactate/malate dehydrogenase, putative, expressed
LOC_Os01g46120.1	-2.67483	0.000538195	GDSL-like lipase/acylhydrolase, putative, expressed
LOC_Os01g46720.1	4.30256	4.16827e-12	expressed protein
LOC_Os01g47470.1	1.32095	0.0407163	serine/threonine-protein kinase, putative, expressed
LOC_Os01g47690.1	1.39016	0.000429056	metallo-beta-lactamase family protein, putative, expressed
LOC_Os01g47780.1	1.60101	0.000269265	fasciclin domain containing protein, expressed
LOC_Os01g48170.1	3.13118	0.0207532	homeobox domain containing protein, expressed
LOC_Os01g48930.1	-1.35056	0.0381688	splicing factor-related, putative, expressed
LOC_Os01g49350.1	1.54068	0.0410677	DUF292 domain containing protein, expressed
LOC_Os01g49470.1	2.08687	1.15618e-08	E3 ubiquitin ligase, putative, expressed
LOC_Os01g49660.1	-2.04997	0.0216781	reticulon domain containing protein, putative, expressed
LOC_Os01g51020.1	-3.89642	0.0186323	60S ribosomal protein L28-1, putative, expressed
LOC_Os01g51410.1	1.38169	0.0165829	glycine dehydrogenase, putative, expressed
LOC_Os01g52170.1	-2.9012	0.0058741	expressed protein
LOC_Os01g52490.1	1.73367	0.0170726	40S ribosomal protein S24, putative, expressed
LOC_Os01g53680.1	1.46935	0.0209347	6-phosphofructokinase, putative, expressed
LOC_Os01g53730.1	-1.74789	0.00989153	expressed protein
LOC_Os01g54560.1	1.29967	0.0473512	trehalose synthase, putative, expressed
LOC_Os01g54700.1	1.57584	0.0473277	retrotransposon protein, putative, unclassified, expressed
LOC_Os01g54730.1	-1.53494	0.0237751	expressed protein
LOC_Os01g54870.1	1.70794	0.000856047	60S ribosomal protein L18a, putative, expressed
LOC_Os01g55690.1	-48.3096	0.0193393	glutelin, putative, expressed
LOC_Os01g56420.1	2.92251	4.89792e-08	ctr copper transporter family protein, putative, expressed
LOC_Os01g56470.1	2.28439	0.0007255	mal d 1-associated protein, putative, expressed
LOC_Os01g57082.1	-2.39492	0.0366251	insulin-degrading enzyme, putative, expressed
LOC_Os01g58150.1	-1.60393	0.0438628	expressed protein
LOC_Os01g58420.1	-2.11348	0.0145457	AP2 domain containing protein, expressed
LOC_Os01g58790.2	-1.54721	0.0321413	GHMP kinases ATP-binding protein, putative, expressed
LOC_Os01g60410.3	1.38237	0.0138837	ubiquitin-conjugating enzyme, putative, expressed
LOC_Os01g62460.1	1.46768	0.00282309	ZOS1-16 - C2H2 zinc finger protein, expressed
LOC_Os01g63190.1	1.55934	0.0182717	laccase precursor protein, putative, expressed
LOC_Os01g63270.1	1.3471	0.0477626	alpha-glucan phosphorylast isozyme, putative, expressed
LOC_Os01g63460.1	1.82157	0.0328111	MYB family transcription factor, putative, expressed
LOC_Os01g63770.1	1.52115	0.0189523	transmembrane amino acid transporter protein, putative, expressed
LOC_Os01g64970.1	1.36574	0.00295488	CAMK_CAMK_like.11 - CAMK includes calcium/calmodulin depedent protein kinases, expressed
LOC_Os01g64980.1	-1.77866	0.0107719	ion channel DMI1, chloroplast precursor, putative, expressed
LOC_Os01g65100.1	5.70565	5.04933e-08	peptide transporter, putative, expressed
LOC_Os01g65110.1	26.0838	6.62883e-14	POT family protein, expressed
LOC_Os01g65380.1	1.29418	0.00325392	patellin protein, putative, expressed
LOC_Os01g65780.2	-1.17244	0.038739	glycosyl transferase, putative, expressed
LOC_Os01g67030.1	2.50947	4.99281e-06	auxin-responsive protein, putative, expressed
LOC_Os01g67360.1	-2.87467	0.00196384	methyltransferase, putative, expressed
LOC_Os01g67480.1	1.35995	0.017928	helix-loop-helix DNA-binding domain containing protein, expressed
LOC_Os01g67560.1	-1.47277	0.0438436	Divergent PAP2 family domain containing protein, expressed
LOC_Os01g67860.1	1.85698	0.000413213	fructose-bisphospate aldolase isozyme, putative, expressed
LOC_Os01g68030.1	-1.52929	0.0334048	expressed protein
LOC_Os01g68160.1	-1.40537	0.0240125	ZOS1-22 - C2H2 zinc finger protein, expressed
LOC_Os01g68770.1	1.46614	0.00060071	selenium-binding protein, putative, expressed
LOC_Os01g69050.1	-1.72799	0.0354768	lysine ketoglutarate reductase trans-splicing related 1, putative, expressed
LOC_Os01g70170.1	1.26799	0.0113224	transaldolase, putative, expressed
LOC_Os01g70210.1	-1.72177	0.0197002	CRAL/TRIO domain containing protein, expressed
LOC_Os01g71980.1	-1.72633	0.0016882	rho-GTPase-activating protein-like, putative, expressed
LOC_Os01g72049.1	-1.73217	0.0289663	retrotransposon, putative, centromere-specific, expressed
LOC_Os01g72090.1	-1.83884	0.0367068	phycoerythrobilin ferredoxin oxidoreductase, putative, expressed
LOC_Os01g72370.1	16.3872	3.35941e-74	helix-loop-helix DNA-binding domain containing protein, expressed
LOC_Os01g73234.1	-1.86354	0.0223488	thioredoxin, putative, expressed
LOC_Os01g74110.1	2.2779	0.0454277	metal cation transporter, putative, expressed
LOC_Os01g74280.1	-1.60824	0.018347	TGD2, putative, expressed
LOC_Os02g01360.1	-2.84305	0.0259868	OsMADS60 - MADS-box family gene with MIKCc type-box, expressed
LOC_Os02g01520.1	2.22227	0.033279	IQ calmodulin-binding motif family protein, putative, expressed
LOC_Os02g01960.1	1.27601	0.0356965	tetratricopeptide repeat domain containing protein, expressed
LOC_Os02g02020.1	1.61973	0.0285507	pentatricopeptide, putative, expressed
LOC_Os02g02110.1	-2.05369	0.0285968	Alg9-like mannosyltransferase protein, putative, expressed
LOC_Os02g02350.1	1.53852	0.000829371	OsFBK2 - F-box domain and kelch repeat containing protein, expressed
LOC_Os02g03890.1	1.34389	0.00765732	nuclear transport factor 2, putative, expressed
LOC_Os02g04700.1	1.5326	0.00743135	tRNA synthetases class II domain containing protein, expressed
LOC_Os02g05030.1	1.49496	0.0239445	sucrose-phosphatase, putative, expressed
LOC_Os02g05330.1	1.33292	0.00946519	DEAD-box ATP-dependent RNA helicase, putative, expressed
LOC_Os02g05480.1	1.40166	0.0127766	CGMC_MAPKCMGC_2_SLT2y_ERK.1 - CGMC includes CDA, MAPK, GSK3, and CLKC kinases, expressed
LOC_Os02g06170.2	2.40514	0.0305473	expressed protein
LOC_Os02g06290.1	2.13344	4.18421e-07	rhodanese-like domain containing protein, putative, expressed
LOC_Os02g06370.1	1.65261	0.0112776	whirly transcription factor domain containing protein, expressed
LOC_Os02g07480.1	-1.48396	0.049406	transglycosylase SLT domain containing protein, expressed
LOC_Os02g07870.1	1.37067	0.0496546	ATP synthase, putative, expressed
LOC_Os02g08364.1	1.21366	0.042451	protein phosphatase 2C, putative, expressed
LOC_Os02g08500.1	1.454	0.00114596	two-component response regulator, putative, expressed
LOC_Os02g09720.1	1.30014	0.0266443	multidrug resistance protein, putative, expressed
LOC_Os02g10030.1	5.46377	0.000259965	expressed protein
LOC_Os02g10290.1	1.26525	0.0338073	copper-transporting ATPase, putative, expressed
LOC_Os02g10640.1	1.27463	0.0121453	26S protease regulatory subunit, putative, expressed
LOC_Os02g10970.3	1.52114	0.00600818	peptidyl-prolyl cis-trans isomerase, putative, expressed
LOC_Os02g11070.1	1.77543	0.0154097	3-ketoacyl-CoA synthase, putative, expressed
LOC_Os02g12480.1	-1.23743	0.0247639	expressed protein
LOC_Os02g12794.3	1.33962	0.00341557	elongation factor 1-gamma, putative, expressed
LOC_Os02g13840.1	1.23348	0.0393938	citrate synthase, putative, expressed
LOC_Os02g14480.1	1.43233	0.0394651	receptor-like kinase, putative, expressed
LOC_Os02g14760.1	1.46483	0.0255474	CID11, putative, expressed
LOC_Os02g14770.1	1.23714	0.00976464	phosphoenolpyruvate carboxylase, putative, expressed
LOC_Os02g15550.2	-1.25867	0.0460346	spermidine synthase, putative, expressed
LOC_Os02g15700.1	1.82819	0.000919858	expressed protein
LOC_Os02g16270.1	1.53886	0.0275569	xa1, putative, expressed
LOC_Os02g16550.1	1.43605	0.0123207	Ser/Thr protein phosphatase family protein, putative, expressed
LOC_Os02g17390.1	1.20976	0.0237528	3-hydroxyacyl-CoA dehydrogenase, putative, expressed
LOC_Os02g17680.1	1.40639	0.0267122	ethylene-responsive protein related, putative, expressed
LOC_Os02g20360.1	9.97931	5.24256e-30	tyrosine aminotransferase, putative, expressed
LOC_Os02g20970.1	-1.62087	0.0103157	C2 domain containing protein, putative, expressed
LOC_Os02g21250.1	-1.41663	0.0493959	#N/A
LOC_Os02g21300.1	2.70003	5.54617e-05	transposon protein, putative, unclassified, expressed
LOC_Os02g21660.1	1.27247	0.00586511	L1P family of ribosomal proteins domain containing protein, expressed
LOC_Os02g24134.1	-1.56634	0.00140839	Sec1 family transport protein, putative, expressed
LOC_Os02g24598.1	-1.37633	0.0381753	chloroplast envelope membrane protein, putative, expressed
LOC_Os02g24632.1	2.74902	0.00138749	photosystem II 44 kDa reaction center protein, putative, expressed
LOC_Os02g27740.1	-2.54363	0.0127886	expressed protein
LOC_Os02g28980.1	1.28515	0.0450501	peptidyl-prolyl isomerase, putative, expressed
LOC_Os02g30190.1	2.01118	0.0421038	expressed protein
LOC_Os02g30470.1	-3.21877	0.0290962	expressed protein
LOC_Os02g30800.1	-1.34811	0.0446197	POLE1 - Putative DNA polymerase epsilon catalytic subunit, expressed
LOC_Os02g30810.1	1.3488	0.034533	OsSAUR10 - Auxin-responsive SAUR gene family member, expressed
LOC_Os02g31890.1	-3.25405	0.0342204	ZOS2-08 - C2H2 zinc finger protein, expressed
LOC_Os02g32030.1	1.33412	0.000704932	elongation factor, putative, expressed
LOC_Os02g32490.1	1.18501	0.0494908	#N/A
LOC_Os02g32770.1	-4.92214	1.35328e-06	cytochrome P450, putative, expressed
LOC_Os02g33140.1	1.36908	0.0129727	ribosomal protein, putative, expressed
LOC_Os02g34430.1	1.47704	0.00990261	serine/threonine-protein kinase, putative, expressed
LOC_Os02g34510.1	1.63987	0.0286552	vacuolar ATP synthase, putative, expressed
LOC_Os02g34690.1	1.41696	0.00882268	transmembrane 9 superfamily member, putative, expressed
LOC_Os02g36710.1	1.22486	0.0497787	#N/A
LOC_Os02g38050.1	1.35689	0.00155244	joka2, putative, expressed
LOC_Os02g38230.1	-2.04879	0.00215418	high affinity nitrate transporter, putative, expressed
LOC_Os02g38392.1	-2.67672	0.00032787	NBS-LRR disease resistance protein, putative, expressed
LOC_Os02g38480.1	-1.29806	0.0227154	expressed protein
LOC_Os02g38810.1	1.90195	0.018041	26S proteasome non-ATPase regulatory subunit 6, putative, expressed
LOC_Os02g38920.1	1.57304	0.0048696	glyceraldehyde-3-phosphate dehydrogenase, putative, expressed
LOC_Os02g38980.1	-1.25298	0.0240558	bromodomain domain containing protein, expressed
LOC_Os02g39160.1	-1.33327	0.0416497	hydroxymethylbutenyl 4-diphosphate synthase, putative, expressed
LOC_Os02g39280.1	-1.44344	0.0454606	C2 domain containing protein, putative, expressed
LOC_Os02g39790.2	1.81181	0.0129393	CPuORF9 - conserved peptide uORF-containing transcript, expressed
LOC_Os02g40000.2	-1.90174	0.00901018	trafficking protein particle complex subunit, putative, expressed
LOC_Os02g40840.1	-1.47872	0.00139801	alcohol oxidase, putative, expressed
LOC_Os02g41550.4	1.59403	0.00346696	FAD binding domain of DNA photolyase domain containing protein, expressed
LOC_Os02g42850.2	1.522	0.0466154	MYB family transcription factor, putative, expressed
LOC_Os02g43410.1	20.5789	3.97092e-81	transposon protein, putative, unclassified, expressed
LOC_Os02g44108.1	1.71168	0.0197557	expansin precursor, putative, expressed
LOC_Os02g44310.1	1.65233	1.9803e-06	LTPL112 - Protease inhibitor/seed storage/LTP family protein precursor, expressed
LOC_Os02g44654.2	2.36237	0.0102777	cytochrome P450, putative, expressed
LOC_Os02g45540.1	1.52399	0.0131632	synthase, putative, expressed
LOC_Os02g46510.1	-1.41361	0.0168385	adaptor complexes medium subunit family domain containing protein, expressed
LOC_Os02g47000.1	1.62275	0.00105397	expressed protein
LOC_Os02g47130.1	1.56539	0.0263225	expressed protein
LOC_Os02g47190.1	-2.88172	0.0474337	MYB family transcription factor, putative, expressed
LOC_Os02g47350.1	2.34597	0.0159886	oxidoreductase, short chain dehydrogenase/reductase family, putative, expressed
LOC_Os02g47670.1	-1.38984	0.0083513	bg55, putative, expressed
LOC_Os02g47780.1	1.36513	0.0095938	hydrolase, alpha/beta fold family domain containing protein, expressed
LOC_Os02g48350.1	-1.43667	0.029816	diacylglycerol O-acyltransferase, putative, expressed
LOC_Os02g48360.1	1.39949	0.0113083	pyrophosphate--fructose 6-phosphate 1-phosphotransferase subunit alpha, putative, expressed
LOC_Os02g48390.1	5.89622	8.60001e-23	phosphoribosyl transferase, putative, expressed
LOC_Os02g48480.1	3.46895	0.00966979	expressed protein
LOC_Os02g48560.1	1.776	0.000135586	fatty acid desaturase, putative, expressed
LOC_Os02g48710.1	-1.32528	0.0364381	expressed protein
LOC_Os02g48720.1	1.3865	0.000107619	mitochondrial carrier protein, putative, expressed
LOC_Os02g48900.1	-1.24187	0.0260806	aspartic proteinase nepenthesin-1 precursor, putative, expressed
LOC_Os02g49320.1	1.37801	0.00544731	sucrase-related, putative, expressed
LOC_Os02g50240.1	1.39762	0.0363491	glutamine synthetase, catalytic domain containing protein, expressed
LOC_Os02g50490.1	1.34873	0.0375343	endoglucanase, putative, expressed
LOC_Os02g50790.2	1.37437	0.0172393	nuclear-pore anchor, putative, expressed
LOC_Os02g50880.1	-1.46694	0.0137861	OsDegp3 - Putative Deg protease homologue, expressed
LOC_Os02g51410.1	-1.71916	0.0459477	shikimate kinase, putative, expressed
LOC_Os02g52780.1	-1.45516	0.048226	bZIP transcription factor, putative, expressed
LOC_Os02g52860.1	1.2241	0.0370468	phosphate carrier protein, mitochondrial precursor, putative, expressed
LOC_Os02g52880.1	-1.38672	0.0202285	ybaK/prolyl-tRNA synthetase family protein, putative, expressed
LOC_Os02g52960.1	-1.37904	0.0212687	PHD-finger domain containing protein, putative, expressed
LOC_Os02g53620.1	-1.49456	0.0105697	nuclear transcription factor Y subunit, putative, expressed
LOC_Os02g54280.1	-1.7445	0.0116324	retrotransposon protein, putative, unclassified, expressed
LOC_Os02g54340.1	1.31485	0.021716	26S protease regulatory subunit 7, putative, expressed
LOC_Os02g54580.1	-1.48085	0.038605	serine esterase family protein, putative, expressed
LOC_Os02g54730.1	2.31197	4.20105e-06	transmembrane amino acid transporter protein, putative, expressed
LOC_Os02g54770.2	1.47886	0.0383277	RNA recognition motif containing protein, expressed
LOC_Os02g54890.1	1.52246	0.0433116	UDP-glucuronate 4-epimerase, putative, expressed
LOC_Os02g54990.2	1.21216	0.0444607	TMS membrane protein/tumour differentially expressed protein, putative, expressed
LOC_Os02g55010.1	1.45246	0.0174642	expressed protein
LOC_Os02g55320.1	-1.45858	0.00829743	two-component response regulator, putative, expressed
LOC_Os02g55430.1	1.43084	0.0236415	alginate regulatory protein AlgP, putative, expressed
LOC_Os02g55890.1	1.68681	0.00963962	inorganic H+ pyrophosphatase, putative, expressed
LOC_Os02g56700.1	2.76418	8.09468e-06	dehydrogenase, putative, expressed
LOC_Os02g57260.1	1.28834	0.0144728	3-ketoacyl-CoA thiolase, peroxisomal precursor, putative, expressed
LOC_Os02g57520.1	-2.81238	0.0137543	DNA binding protein, putative, expressed
LOC_Os02g57750.1	1.50433	0.0426143	protein binding protein, putative, expressed
LOC_Os02g58270.1	2.42105	0.00146688	metallo-beta-lactamase family protein, putative, expressed
LOC_Os03g01180.1	1.87165	0.0489546	phosphoglycerate mutase, putative, expressed
LOC_Os03g01270.1	1.8644	0.00106204	expansin precursor, putative, expressed
LOC_Os03g01300.1	1.24661	0.0462007	LTPL114 - Protease inhibitor/seed storage/LTP family protein precursor, expressed
LOC_Os03g01530.1	1.65722	0.0143462	tubulin/FtsZ domain containing protein, putative, expressed
LOC_Os03g02040.1	1.30065	0.0448605	remorin, putative, expressed
LOC_Os03g02150.1	-1.21036	0.0384958	adapitin protein, putative, expressed
LOC_Os03g02420.1	2.58752	2.54433e-05	KH domain containing protein, putative, expressed
LOC_Os03g03034.1	-8.30236	3.60773e-07	flavonol synthase/flavanone 3-hydroxylase, putative, expressed
LOC_Os03g03290.1	-1.52504	0.0105263	receptor-like protein kinase At3g46290 precursor, putative, expressed
LOC_Os03g03590.1	-1.54086	0.0144129	transporter, monovalent cation:proton antiporter-2 family, putative, expressed
LOC_Os03g03724.1	27.8034	0.0245962	expressed protein
LOC_Os03g04000.1	1.58919	0.0262433	AMP-binding domain containing protein, expressed
LOC_Os03g04340.1	1.39664	0.0428477	C-methyltransferase, putative, expressed
LOC_Os03g04960.1	1.26674	0.0330016	cysteinyl-tRNA synthetase, putative, expressed
LOC_Os03g05110.1	1.3436	0.0241971	xyloglucan galactosyltransferase KATAMARI1, putative, expressed
LOC_Os03g05290.1	1.62047	0.000635171	aquaporin protein, putative, expressed
LOC_Os03g05520.1	1.48711	0.0076938	nicotiana lesion-inducing like, putative, expressed
LOC_Os03g05910.1	3.5707	0.00478685	expressed protein
LOC_Os03g06200.1	1.87314	1.34415e-05	aminotransferase, putative, expressed
LOC_Os03g06379.1	-1.99447	0.0366815	LYR motif containing protein, putative, expressed
LOC_Os03g06520.1	-1.53295	0.0378847	sulfate transporter, putative, expressed
LOC_Os03g06620.1	7.49104	5.93733e-65	1,2-dihydroxy-3-keto-5-methylthiopentene dioxygenase protein, putative, expressed
LOC_Os03g07130.2	1.7725	0.026278	RING finger protein 13, putative, expressed
LOC_Os03g07530.1	1.34153	0.0151044	OsFBK12 - F-box domain and kelch repeat containing protein, expressed
LOC_Os03g08230.1	1.37025	0.0495203	sodium/calcium exchanger protein, putative, expressed
LOC_Os03g08630.1	-1.67287	0.00958043	NAD-dependent epimerase/dehydratase, putative, expressed
LOC_Os03g09250.1	1.32591	0.0385149	inositol-3-phosphate synthase, putative, expressed
LOC_Os03g09870.1	2.03549	0.00202291	mitochondrial import inner membrane translocase subunit Tim17, putative, expressed
LOC_Os03g09940.1	1.79102	0.000438422	sulfate transporter, putative, expressed
LOC_Os03g10600.1	-1.27789	0.048442	expressed protein
LOC_Os03g10620.1	1.42906	0.0257694	hydrolase, alpha/beta fold family domain containing protein, expressed
LOC_Os03g11590.1	1.19469	0.029423	integral membrane protein, putative, expressed
LOC_Os03g12064.1	-1.55988	0.0433742	expressed protein
LOC_Os03g12290.1	2.48596	3.47421e-06	glutamine synthetase, catalytic domain containing protein, expressed
LOC_Os03g12510.1	104.121	5.58436e-24	non-symbiotic hemoglobin 2, putative, expressed
LOC_Os03g12530.1	2.13128	0.00169296	cation efflux family protein, putative, expressed
LOC_Os03g12900.1	1.40575	0.0221189	squalene monooxygenase, putative, expressed
LOC_Os03g12910.1	1.33024	0.0195598	squalene monooxygenase, putative, expressed
LOC_Os03g13130.2	1.51732	0.01975	ternary complex factor MIP1, putative, expressed
LOC_Os03g13160.1	2.37493	0.000910581	non-symbiotic hemoglobin 2, putative, expressed
LOC_Os03g13380.1	1.18765	0.0308167	transmembrane 9 superfamily member, putative, expressed
LOC_Os03g13390.2	19.3638	1.61204e-10	oxidoreductase, aldo/keto reductase family protein, putative, expressed
LOC_Os03g13970.1	1.21624	0.0474282	26S proteasome non-ATPase regulatory subunit 4, putative, expressed
LOC_Os03g14000.1	-1.37503	0.0467396	acyl CoA binding protein, putative, expressed
LOC_Os03g14120.1	-2.21586	0.00146554	dihydrodipicolinate reductase, putative, expressed
LOC_Os03g14250.1	-1.28239	0.00690793	plant protein of unknown function DUF869 domain containing protein, expressed
LOC_Os03g14610.1	-1.46136	0.00164242	HVA22, putative, expressed
LOC_Os03g15570.1	-1.48378	0.0115287	STE_MEKK_ste11_MAP3K.12 - STE kinases include homologs to sterile 7, sterile 11 and sterile 20 from yeast, expressed
LOC_Os03g15700.1	2.32957	0.00713579	splicing factor 3A subunit 2, putative, expressed
LOC_Os03g16060.1	1.69021	0.026673	expressed protein
LOC_Os03g16140.1	-1.41592	0.0101781	digalactosyldiacylglycerol synthase, chloroplast precursor, putative, expressed
LOC_Os03g16800.1	1.30051	0.0167315	clathrin assembly protein, putative, expressed
LOC_Os03g16980.1	1.23068	0.021797	NAD dependent epimerase/dehydratase family domain containing protein, expressed
LOC_Os03g17100.1	1.61348	0.038243	Core histone H2A/H2B/H3/H4 domain containing protein, putative, expressed
LOC_Os03g17570.3	1.61959	0.000866736	response regulator receiver domain containing protein, expressed
LOC_Os03g17760.1	1.57912	0.0243723	RNA recognition motif containing protein, putative, expressed
LOC_Os03g17870.1	2.1506	0.0218331	metallothionein, putative, expressed
LOC_Os03g18220.1	1.76728	0.00707571	pyruvate decarboxylase isozyme 2, putative, expressed
LOC_Os03g18500.1	2.43601	0.0194935	mitochondrial import inner membrane translocase subunit Tim17, putative, expressed
LOC_Os03g18580.1	1.40711	0.0403321	40S ribosomal protein S7, putative, expressed
LOC_Os03g18600.1	1.56759	0.0118092	cyclase/dehydrase family protein, putative, expressed
LOC_Os03g18850.1	1.42814	0.00626094	pathogenesis-related Bet v I family protein, putative, expressed
LOC_Os03g18970.1	-2.80915	0.032741	protein phosphotase protein, putative, expressed
LOC_Os03g19250.1	1.65843	0.0440074	AMP-binding enzyme, putative, expressed
LOC_Os03g19420.2	52.1596	5.56681e-80	nicotianamine synthase, putative, expressed
LOC_Os03g19427.1	32.0279	1.01592e-22	nicotianamine synthase, putative, expressed
LOC_Os03g19452.1	1.5922	0.0392757	SMP-30/Gluconolaconase/LRE domain protein, putative, expressed
LOC_Os03g19530.1	1.33696	0.0389555	DEAD-box ATP-dependent RNA helicase, putative, expressed
LOC_Os03g19720.1	3.05301	0.0342715	EF hand family protein, putative, expressed
LOC_Os03g19990.1	2.17657	2.10949e-05	WD40-like Beta Propeller Repeat family protein, expressed
LOC_Os03g20370.1	1.53027	0.0227392	OsCam1-1 - Calmodulin, expressed
LOC_Os03g20550.1	-1.34358	0.037426	WRKY55, expressed
LOC_Os03g22730.1	1.87245	2.07357e-05	nucleolar protein NOP5-1, putative, expressed
LOC_Os03g22880.1	1.59745	0.00434595	nucleolar protein 5A, putative, expressed
LOC_Os03g24900.1	-1.64196	0.00568635	DHHC zinc finger domain containing protein, expressed
LOC_Os03g25030.1	1.82855	2.34237e-05	GDSL-like lipase/acylhydrolase, putative, expressed
LOC_Os03g25050.1	1.73398	0.0278599	chaperonin, putative, expressed
LOC_Os03g25300.1	2.15183	0.000586765	peroxidase precursor, putative, expressed
LOC_Os03g26210.1	12.5677	4.09504e-09	helix-loop-helix DNA-binding domain containing protein, expressed
LOC_Os03g26229.1	1.68596	2.0896e-08	40S ribosomal protein S9-1, putative, expressed
LOC_Os03g26350.1	-1.64106	0.00759388	transposon protein, putative, CACTA, En/Spm sub-class, expressed
LOC_Os03g27019.1	2.05578	6.01242e-05	expressed protein
LOC_Os03g27090.1	3.55072	0.000593054	MYB family transcription factor, putative, expressed
LOC_Os03g28300.1	1.30872	0.0343973	protein kinase domain containing protein, expressed
LOC_Os03g28330.4	1.49866	3.20219e-05	sucrose synthase, putative, expressed
LOC_Os03g29190.1	2.04942	3.29529e-07	PDI, putative, expressed
LOC_Os03g29540.2	1.78973	0.0166448	ATP-dependent protease, putative, expressed
LOC_Os03g29740.1	1.46469	0.00319377	LSM domain containing protein, expressed
LOC_Os03g29910.1	1.47066	0.0335377	expressed protein
LOC_Os03g29920.1	-1.69473	0.0117489	proline-rich protein, putative, expressed
LOC_Os03g31026.2	-2.22532	0.000365384	retrotransposon protein, putative, unclassified, expressed
LOC_Os03g31090.1	1.93419	0.000599126	40S ribosomal protein S19, putative, expressed
LOC_Os03g31730.1	3.43779	3.27668e-21	expressed protein
LOC_Os03g32170.1	1.43007	0.0166266	NAD dependent epimerase/dehydratase family protein, putative, expressed
LOC_Os03g37320.1	-1.91347	0.0150559	expressed protein
LOC_Os03g37640.1	1.71903	0.00492189	MATE efflux family protein, putative, expressed
LOC_Os03g37970.1	1.62625	0.00014567	ribosomal protein L13, putative, expressed
LOC_Os03g38000.1	1.42878	0.00145508	40S ribosomal protein S3-1, putative, expressed
LOC_Os03g38260.1	1.29487	0.0248154	60S ribosomal protein L19-3, putative, expressed
LOC_Os03g40180.1	1.7051	3.17953e-05	60S ribosomal protein L15, putative, expressed
LOC_Os03g40194.1	1.90177	0.00195569	disease resistance RPP13-like protein 1, putative, expressed
LOC_Os03g45730.1	-1.69001	0.017489	DNA-binding protein-like, putative, expressed
LOC_Os03g46180.1	1.54439	0.0163117	LTPL71 - Protease inhibitor/seed storage/LTP family protein precursor, expressed
LOC_Os03g46250.1	1.9077	0.0211503	acetyltransferase, GNAT family, putative, expressed
LOC_Os03g46454.1	33.5939	4.01864e-08	metal cation transporter, putative, expressed
LOC_Os03g46470.1	4.32395	4.09107e-14	metal cation transporter, putative, expressed
LOC_Os03g47800.1	1.8476	0.0476638	RNA recognition motif containing protein, expressed
LOC_Os03g49260.1	1.36731	0.028661	lipoxygenase, putative, expressed
LOC_Os03g49900.1	-1.37474	0.0461604	zinc finger, C3HC4 type domain containing protein, expressed
LOC_Os03g50280.1	1.57101	0.0463946	GLTP domain containing protein, putative, expressed
LOC_Os03g50480.1	1.17613	0.0347704	phosphoglucomutase, putative, expressed
LOC_Os03g50885.1	1.22887	0.0381137	actin, putative, expressed
LOC_Os03g51140.1	-1.25063	0.0402369	HEAT repeat family protein, putative, expressed
LOC_Os03g51440.1	1.3729	0.0352206	LRR receptor-like protein kinase, putative, expressed
LOC_Os03g51600.1	1.47932	0.0112148	tubulin/FtsZ domain containing protein, putative, expressed
LOC_Os03g51650.1	1.42293	0.00406543	membrane protein, putative, expressed
LOC_Os03g52170.1	-1.50964	0.0433863	4-hydroxy-3-methylbut-2-enyl diphosphate reductase, putative, expressed
LOC_Os03g52239.1	-1.33104	0.0308827	homeobox domain containing protein, expressed
LOC_Os03g52490.1	1.62245	0.0295131	nucleic acid binding protein, putative, expressed
LOC_Os03g52680.1	3.45494	1.53629e-08	expressed protein
LOC_Os03g52690.1	1.29386	0.0208304	CBS domain containing membrane protein, putative, expressed
LOC_Os03g53000.1	2.25773	0.00887504	XRCC4, putative, expressed
LOC_Os03g53110.1	1.67341	0.0032563	CorA-like magnesium transporter protein, putative, expressed
LOC_Os03g53600.1	1.32868	0.0447208	HTH DNA-binding protein, putative, expressed
LOC_Os03g53650.1	1.57062	2.61333e-06	cysteine synthase, putative, expressed
LOC_Os03g54000.1	8.73947	2.0869e-12	oligopeptide transporter, putative, expressed
LOC_Os03g54780.1	1.40204	0.0458804	STE_PAK_Ste20_KHSh_GCKh_HPKh.1 - STE kinases include homologs to sterile 7, sterile 11 and sterile 20 from yeast, expressed
LOC_Os03g54790.1	1.40932	0.0113407	ABC transporter, ATP-binding protein, putative, expressed
LOC_Os03g54860.1	1.3502	0.000851204	60S ribosomal protein L13a-2, putative, expressed
LOC_Os03g54890.1	1.28706	0.0113101	ribosomal protein L13, putative, expressed
LOC_Os03g55180.1	-1.33916	0.044941	DUF1336 domain containing protein, expressed
LOC_Os03g55350.1	1.60816	0.0498978	OsSub31 - Putative Subtilisin homologue, expressed
LOC_Os03g57040.1	-1.51003	0.0392313	clathrin adaptor complex small chain domain containing protein, expressed
LOC_Os03g57170.1	-2.38848	0.0408929	cell cycle control protein, putative, expressed
LOC_Os03g57530.1	1.41807	0.0349603	DUF593 domain containing protein, expressed
LOC_Os03g57580.1	-1.82258	0.04953	expressed protein
LOC_Os03g57980.1	1.58754	0.0133431	LTPL99 - Protease inhibitor/seed storage/LTP family protein precursor, expressed
LOC_Os03g58040.1	1.28979	0.0163012	glutamate dehydrogenase protein, putative, expressed
LOC_Os03g58110.1	1.43519	0.0100468	uncharacterized protein At4g06744 precursor, putative, expressed
LOC_Os03g58372.1	1.59156	0.0446296	expressed protein
LOC_Os03g58430.1	1.48207	0.0361396	40S ribosomal protein S15, putative, expressed
LOC_Os03g58490.1	-1.83274	0.0166273	DUF593 domain containing protein, expressed
LOC_Os03g58840.1	-1.28617	0.0457658	vesicle-associated membrane protein, putative, expressed
LOC_Os03g59050.1	1.35382	0.00960243	DEAD-box ATP-dependent RNA helicase, putative, expressed
LOC_Os03g59210.1	-2.36018	0.0166135	expressed protein
LOC_Os03g59760.1	-1.44046	0.03853	RING finger protein 126, putative, expressed
LOC_Os03g60090.1	1.20324	0.042354	methylenetetrahydrofolate reductase, putative, expressed
LOC_Os03g60400.1	1.67248	0.021828	40S ribosomal protein S23, putative, expressed
LOC_Os03g60950.1	-1.96519	0.0100066	expressed protein
LOC_Os03g61560.1	1.66841	0.0112165	expressed protein
LOC_Os03g61800.2	1.56936	0.00852582	polygalacturonase, putative, expressed
LOC_Os03g61810.1	-1.57224	0.0238581	tRNA-specific adenosine deaminase, putative, expressed
LOC_Os03g61960.1	1.24471	0.0447117	2Fe-2S iron-sulfur cluster binding domain containing protein, expressed
LOC_Os03g62620.4	1.53031	0.00216102	late embryogenesis abundant protein, putative, expressed
LOC_Os03g62640.2	-1.34914	0.0418557	RNA-binding protein Luc7-like, putative, expressed
LOC_Os03g63400.1	1.62521	4.48001e-05	transcription factor BTF3, putative, expressed
LOC_Os03g63410.1	1.63517	0.022152	elongation factor Tu, putative, expressed
LOC_Os03g63900.1	-2.0175	0.00078813	1-aminocyclopropane-1-carboxylate oxidase 2, putative, expressed
LOC_Os03g63970.1	1.89086	0.0238133	gibberellin 20 oxidase 1, putative, expressed
LOC_Os04g01240.1	1.71692	0.000503495	serine-type peptidase, putative, expressed
LOC_Os04g01674.1	1.53989	0.0374805	erythronate-4-phosphate dehydrogenase domain containing protein, expressed
LOC_Os04g02140.1	-2.95186	0.0337741	transposon protein, putative, CACTA, En/Spm sub-class, expressed
LOC_Os04g03796.1	-2.36691	9.40379e-13	OsSub37 - Putative Subtilisin homologue, expressed
LOC_Os04g03884.1	-1.94042	0.0073028	transposon protein, putative, CACTA, En/Spm sub-class, expressed
LOC_Os04g05470.1	1.55021	0.0146842	protein kinase, putative, expressed
LOC_Os04g08350.1	-1.47818	0.0154152	cysteine synthase, chloroplast/chromoplast precursor, putative, expressed
LOC_Os04g11040.1	-1.68348	0.0210746	expressed protein
LOC_Os04g11850.1	-5.7565	0.0429255	expressed protein
LOC_Os04g14654.2	-1.49267	0.0198558	Sec1 family transport protein, putative, expressed
LOC_Os04g15550.1	-1.5686	0.0299321	expressed protein
LOC_Os04g15690.1	-1.36531	0.0308017	DSBA-like thioredoxin domain containing protein, expressed
LOC_Os04g16734.1	-1.61649	0.0420562	maturase K, putative, expressed
LOC_Os04g19740.1	-4.51095	0.00101934	transketolase, chloroplast precursor, putative, expressed
LOC_Os04g21610.1	-2.01871	0.0106773	expressed protein
LOC_Os04g21950.1	2.04551	0.0150416	WRKY51, expressed
LOC_Os04g24140.1	5.4748	7.48206e-07	ribose-5-phosphate isomerase A, putative, expressed
LOC_Os04g25550.1	-1.48614	0.00733368	FACT complex subunit SPT16, putative, expressed
LOC_Os04g27070.1	-7.11802	1.00996e-09	terpene synthase, putative, expressed
LOC_Os04g28780.1	1.49592	0.0136683	serine/threonine-protein kinase receptor precursor, putative, expressed
LOC_Os04g29920.1	-1.47647	0.0177032	reticulon domain containing protein, putative, expressed
LOC_Os04g30780.1	1.35706	0.0150995	eukaryotic translation initiation factor 3 subunit H, putative, expressed
LOC_Os04g30890.1	1.59193	0.0232779	MYB family transcription factor, putative, expressed
LOC_Os04g31290.1	3.83414	1.15849e-05	helix-loop-helix DNA-binding domain containing protein, expressed
LOC_Os04g31804.1	-1.62041	0.0174499	OsMADS64 - MADS-box family gene with M-alpha type-box, expressed
LOC_Os04g32050.1	1.32102	0.0218858	transposon protein, putative, unclassified, expressed
LOC_Os04g32740.1	-2.27089	0.0302456	hydrolase, NUDIX family, domain containing protein, expressed
LOC_Os04g32920.1	1.60135	0.0235928	potassium transporter, putative, expressed
LOC_Os04g32950.1	1.18772	0.0396588	calreticulin precursor protein, putative, expressed
LOC_Os04g32980.1	2.53078	0.00195374	protein binding protein, putative, expressed
LOC_Os04g33050.1	-2.52695	0.0138824	HIRAN domain containing protein, putative, expressed
LOC_Os04g34170.1	1.72427	0.0430839	retrotransposon protein, putative, unclassified, expressed
LOC_Os04g34700.1	-1.80244	0.0106321	hypothetical protein
LOC_Os04g35620.1	-2.32433	0.0316762	expressed protein
LOC_Os04g36890.1	1.8615	0.0307748	peptidyl-prolyl cis-trans isomerase, FKBP-type, putative, expressed
LOC_Os04g37690.1	1.45451	0.000551825	RNA recognition motif containing protein, putative, expressed
LOC_Os04g39040.1	1.58585	0.028157	UBA and UBX domain-containing protein, putative, expressed
LOC_Os04g39320.1	-1.26737	0.0306051	expressed protein
LOC_Os04g39444.1	1.81673	0.0407281	LSM domain containing protein, expressed
LOC_Os04g41280.1	1.4039	0.0397536	ankyrin repeat domain containing protein, expressed
LOC_Os04g42090.3	1.48002	0.00257914	CPuORF7 - conserved peptide uORF-containing transcript, expressed
LOC_Os04g42430.2	-1.57824	0.0277143	EF hand family protein, putative, expressed
LOC_Os04g42720.1	-2.47044	0.0198383	TMS membrane protein/tumour differentially expressed protein, putative, expressed
LOC_Os04g44250.1	2.72831	0.00109	cytokinin-O-glucosyltransferase 3, putative, expressed
LOC_Os04g44300.1	2.01	0.000733303	transposon protein, putative, unclassified, expressed
LOC_Os04g44840.1	2.00097	0.00135284	glycosyl hydrolase family 3 protein, putative, expressed
LOC_Os04g44910.1	1.32054	0.0453235	receptor like protein kinase, putative, expressed
LOC_Os04g45470.1	-1.31571	0.0457054	vacuolar-processing enzyme precursor, putative, expressed
LOC_Os04g45860.1	1.84593	0.000639745	transposon protein, putative, unclassified, expressed
LOC_Os04g45900.1	3.21931	1.23398e-07	transposon protein, putative, unclassified, expressed
LOC_Os04g45930.3	-1.80592	0.00221889	RNA recognition motif containing protein, expressed
LOC_Os04g47310.1	-1.39977	0.0124623	expressed protein
LOC_Os04g47520.1	-1.26064	0.0262308	growth regulator related protein, putative, expressed
LOC_Os04g48010.2	1.49032	0.0138763	WD-40 repeat family protein, putative, expressed
LOC_Os04g48820.1	-1.89976	0.0381342	deoxyribonuclease tatD, putative, expressed
LOC_Os04g50990.1	1.77904	2.98074e-05	L11 domain containing ribosomal protein, putative, expressed
LOC_Os04g51430.1	1.43485	0.0295969	retrotransposon protein, putative, unclassified, expressed
LOC_Os04g51660.1	-12.8041	0.00279086	transferase family protein, putative, expressed
LOC_Os04g52450.1	1.33889	0.0179438	aminotransferase, putative, expressed
LOC_Os04g52460.1	1.16383	0.0482484	#N/A
LOC_Os04g53210.1	1.69542	0.00507522	hydroxyacid oxidase 1, putative, expressed
LOC_Os04g53620.1	2.79142	3.32552e-16	ubiquitin family protein, putative, expressed
LOC_Os04g53710.1	1.36561	0.0247665	plastocyanin-like domain containing protein, putative, expressed
LOC_Os04g54330.2	1.40691	0.000110193	acetyltransferase, GNAT family, putative, expressed
LOC_Os04g54930.1	1.28448	0.0304696	ABC transporter, ATP-binding protein, putative, expressed
LOC_Os04g55600.1	-2.50037	0.0343186	expressed protein
LOC_Os04g56420.1	1.59004	0.0145183	retrotransposon protein, putative, unclassified, expressed
LOC_Os04g56430.1	3.21384	7.01056e-05	cysteine-rich receptor-like protein kinase, putative, expressed
LOC_Os04g56800.1	2.2669	0.026604	peptidyl-prolyl cis-trans isomerase, putative, expressed
LOC_Os04g57400.1	6.14934	3.19541e-18	methylthioribose kinase, putative, expressed
LOC_Os04g57410.1	10.1549	1.15765e-12	methylthioribose kinase, putative, expressed
LOC_Os04g57870.1	1.93937	2.63173e-08	expressed protein
LOC_Os04g58110.1	1.21911	0.0438847	pyruvate kinase, putative, expressed
LOC_Os04g58240.1	1.45619	0.0267434	expressed protein
LOC_Os04g58734.1	-3.49046	0.0283525	expressed protein
LOC_Os04g58760.1	1.83731	0.0337085	membrane associated DUF588 domain containing protein, putative, expressed
LOC_Os04g58910.1	1.36649	0.0177795	receptor protein kinase TMK1 precursor, putative, expressed
LOC_Os04g59020.1	-13.1464	0.0034088	integral membrane protein, putative, expressed
LOC_Os05g01030.1	1.53738	0.00113648	phospholipid-transporting ATPase, putative, expressed
LOC_Os05g01570.1	-2.48937	0.0497376	auxin-induced protein 5NG4, putative, expressed
LOC_Os05g02310.1	1.22012	0.0231569	soluble inorganic pyrophosphatase, putative, expressed
LOC_Os05g02890.1	-1.73918	0.0340445	white-brown complex homolog protein 16, putative, expressed
LOC_Os05g03150.1	-1.52185	0.015447	expressed protein
LOC_Os05g05210.1	-1.51493	0.0490208	WD domain, G-beta repeat domain containing protein, expressed
LOC_Os05g05720.1	-1.51889	0.0273695	tetratricopeptide repeat domain containing protein, expressed
LOC_Os05g06014.2	1.44352	0.0406768	expressed protein
LOC_Os05g06310.1	1.42008	0.00329519	60S ribosomal protein L18-3, putative, expressed
LOC_Os05g06430.1	-1.27978	0.0186541	OsPDIL2-1 protein disulfide isomerase PDIL2-1, expressed
LOC_Os05g08360.1	1.59311	0.000143111	rRNA 2-O-methyltransferase fibrillarin 2, putative, expressed
LOC_Os05g08390.1	-2.20413	0.0087039	expressed protein
LOC_Os05g08810.1	-1.33144	0.027399	phosphatidylinositol 3-kinase, root isoform, putative, expressed
LOC_Os05g10690.1	-1.42107	0.0422994	Myb transcription factor, putative, expressed
LOC_Os05g10810.1	-1.46935	0.0296033	O-acyltransferase, putative, expressed
LOC_Os05g10930.1	1.36035	0.0437338	OsGrx_C15 - glutaredoxin subgroup III, expressed
LOC_Os05g11130.1	1.35109	0.0344274	cytochrome P450, putative, expressed
LOC_Os05g11710.1	1.3176	0.0305407	ribosomal protein L5, putative, expressed
LOC_Os05g11770.1	-1.33137	0.0215211	ulp1 protease family protein, putative, expressed
LOC_Os05g12320.1	-2.95289	0.0495854	nodulin MtN3 family protein, putative, expressed
LOC_Os05g12474.1	-1.5807	0.037677	expressed protein
LOC_Os05g13370.1	-1.81089	0.0346541	OsRhmbd12 - Putative Rhomboid homologue, expressed
LOC_Os05g13780.1	-1.2985	0.034204	C-5 cytosine-specific DNA methylase, putative, expressed
LOC_Os05g14180.1	-1.45255	0.0159013	OsIAA17 - Auxin-responsive Aux/IAA gene family member, expressed
LOC_Os05g14240.1	1.35223	0.0203836	aquaporin protein, putative, expressed
LOC_Os05g15770.1	-1.84883	0.00172008	glycosyl hydrolase, putative, expressed
LOC_Os05g16740.1	-1.25459	0.049069	#N/A
LOC_Os05g19030.1	-1.60497	0.0160372	expressed protein
LOC_Os05g23620.1	1.32691	0.0176313	cytochrome c1-1, heme protein, mitochondrial precursor, putative, expressed
LOC_Os05g24020.1	-1.44146	0.036581	emp24/gp25L/p24 family protein, putative, expressed
LOC_Os05g25450.1	1.56943	0.0192018	TKL_IRAK_CrRLK1L-1.3 - The CrRLK1L-1 subfamily has homology to the CrRLK1L homolog, expressed
LOC_Os05g28470.1	-2.41983	0.0496048	expressed protein
LOC_Os05g28730.1	-2.15437	0.0115905	zinc finger, C3HC4 type domain containing protein, expressed
LOC_Os05g29990.1	1.43786	0.000104701	NAD dependent epimerase/dehydratase family domain containing protein, expressed
LOC_Os05g30750.5	1.31214	0.0166359	anthranilate phosphoribosyltransferase, putative, expressed
LOC_Os05g30900.1	-1.58367	0.0104572	lipase precursor, putative, expressed
LOC_Os05g31000.1	1.38691	0.0200112	nascent polypeptide-associated complex subunit alpha, putative, expressed
LOC_Os05g31690.1	-1.31733	0.0123919	expressed protein
LOC_Os05g31750.1	1.56691	0.00752447	annexin, putative, expressed
LOC_Os05g32110.1	1.35323	0.00611155	COBRA, putative, expressed
LOC_Os05g32170.1	1.76448	0.0114216	TKL_IRAK_CR4L.5 - The CR4L subfamily has homology with Crinkly4, expressed
LOC_Os05g32190.1	2.46285	0.0121273	tungus CG8253-PA, putative, expressed
LOC_Os05g33380.1	1.47939	0.0235281	fructose-bisphospate aldolase isozyme, putative, expressed
LOC_Os05g33570.1	1.71585	0.000589855	pyruvate, phosphate dikinase, chloroplast precursor, putative, expressed
LOC_Os05g34070.1	-1.54191	0.00155223	DIP1, putative, expressed
LOC_Os05g34640.1	1.66363	0.0129771	PHD finger protein, putative, expressed
LOC_Os05g35190.1	-1.29013	0.0192823	powdery mildew resistant protein 5, putative, expressed
LOC_Os05g36186.1	2.41553	0.00138072	expressed protein
LOC_Os05g36190.1	1.45393	0.0349232	OsFBT7 - F-box and tubby domain containing protein, expressed
LOC_Os05g37140.2	1.79729	0.00520327	2Fe-2S iron-sulfur cluster binding domain containing protein, expressed
LOC_Os05g37170.1	1.92414	0.0136042	transcription factor, putative, expressed
LOC_Os05g37690.1	1.2472	0.0467017	OsFBL23 - F-box domain and LRR containing protein, expressed
LOC_Os05g37900.1	1.90432	0.0434826	zinc finger, C3HC4 type domain containing protein, expressed
LOC_Os05g38140.1	-1.68459	0.00238279	basic helix-loop-helix DND-binding domain containing protein, expressed
LOC_Os05g38590.1	-2.3994	0.0317515	expressed protein
LOC_Os05g38710.1	-1.3541	0.0399421	lipin, N-terminal conserved region family protein, expressed
LOC_Os05g39540.1	1.42355	0.00786945	metal cation transporter, putative, expressed
LOC_Os05g39770.1	1.61349	0.000258904	aminotransferase, putative, expressed
LOC_Os05g40220.1	1.67994	0.0134006	transposon protein, putative, unclassified, expressed
LOC_Os05g40270.4	-1.3096	0.0449183	expressed protein
LOC_Os05g40384.1	3.95774	2.58904e-07	cytochrome P450, putative, expressed
LOC_Os05g41110.1	1.49622	0.0299397	ribosomal protein L7Ae, putative, expressed
LOC_Os05g41160.1	1.6644	0.0399241	expressed protein
LOC_Os05g41590.1	-1.96797	0.0353203	glycerol-3-phosphate dehydrogenase, putative, expressed
LOC_Os05g43690.1	1.9161	0.0125164	glucan endo-1,3-beta-glucosidase-like protein 3 precursor, putative, expressed
LOC_Os05g44080.1	-1.72767	0.00735783	transmembrane protein, putative, expressed
LOC_Os05g44760.1	1.42253	0.0457845	hexokinase, putative, expressed
LOC_Os05g44922.1	1.3946	0.0294867	6-phosphofructokinase, putative, expressed
LOC_Os05g45720.1	-1.5591	0.021032	starch synthase, putative, expressed
LOC_Os05g45930.1	1.2313	0.0487783	#N/A
LOC_Os05g45950.1	1.52629	0.00616225	outer mitochondrial membrane porin, putative, expressed
LOC_Os05g47770.1	1.97283	0.0101656	serine/threonine-protein kinase At1g18390 precursor, putative, expressed
LOC_Os05g47890.1	1.6057	0.0239117	WD domain, G-beta repeat domain containing protein, expressed
LOC_Os05g48040.1	2.57867	0.00173345	MATE efflux family protein, putative, expressed
LOC_Os05g48310.1	1.68057	0.00390865	60S ribosomal protein L35a-3, putative, expressed
LOC_Os05g48320.1	1.36024	0.0182058	60S ribosomal protein L37a, putative, expressed
LOC_Os05g48340.1	-2.12511	0.00184422	proteasome-related, putative, expressed
LOC_Os05g48800.2	-1.3884	0.00913192	drought induced 19 protein, putative, expressed
LOC_Os05g49030.1	1.42817	0.0424342	60S ribosomal protein L18a, putative, expressed
LOC_Os05g49260.1	1.42871	0.019595	transporter family protein, putative, expressed
LOC_Os05g49270.1	1.42962	0.0157683	transporter family protein, putative, expressed
LOC_Os05g49590.1	1.24288	0.0148709	suppressor of phythchrome A, putative, expressed
LOC_Os05g50420.1	-1.31231	0.0208825	retrotransposon protein, putative, unclassified, expressed
LOC_Os05g50480.1	1.38129	0.0160697	protein of unknown function DUF1296 domain containing protein, expressed
LOC_Os05g50990.1	1.37748	0.0269386	TTL3, putative, expressed
LOC_Os05g51570.1	1.88161	0.00779599	vacuolar-processing enzyme precursor, putative, expressed
LOC_Os05g51790.1	-1.29499	0.0441642	RecF/RecN/SMC N terminal domain containing protein, expressed
LOC_Os05g51830.1	1.40833	0.0266852	ZOS5-12 - C2H2 zinc finger protein, expressed
LOC_Os06g01360.1	2.12395	0.00762924	homogentisate 1,2-dioxygenase, putative, expressed
LOC_Os06g02144.1	1.25754	0.034787	6-phosphogluconate dehydrogenase, decarboxylating, putative, expressed
LOC_Os06g02210.1	-1.52769	0.00159728	bark storage protein A precursor, putative, expressed
LOC_Os06g02220.1	2.58328	1.83216e-11	MTA/SAH nucleosidase, putative, expressed
LOC_Os06g02510.2	1.61777	0.00170171	ribosomal protein L13, putative, expressed
LOC_Os06g02540.1	-1.56439	0.000747579	expressed protein
LOC_Os06g03486.1	1.31599	0.0396686	expressed protein
LOC_Os06g03514.2	-1.5927	0.0213492	expressed protein
LOC_Os06g03930.1	-1.19196	0.0398749	cytochrome P450 86A1, putative, expressed
LOC_Os06g04070.1	1.50261	0.0498043	pyridoxal-dependent decarboxylase protein, putative, expressed
LOC_Os06g04130.1	1.46125	0.00164094	lung seven transmembrane domain containing protein, putative, expressed
LOC_Os06g04510.1	1.86901	0.033265	enolase, putative, expressed
LOC_Os06g05700.1	1.60604	0.00548427	cysteine synthase, putative, expressed
LOC_Os06g05990.1	1.9537	3.14745e-05	zinc finger family protein, putative, expressed
LOC_Os06g06030.1	1.3342	0.00729173	peptidase, T1 family, putative, expressed
LOC_Os06g06160.2	1.4117	0.00217574	IQ calmodulin-binding motif domain containing protein, expressed
LOC_Os06g06600.1	-2.21546	0.00529066	OsFBX187 - F-box domain containing protein, expressed
LOC_Os06g07080.1	1.3125	0.0130355	pre-mRNA-processing-splicing factor 8, putative, expressed
LOC_Os06g07190.1	-3.0355	0.0281911	RNA polymerase Rpb7, N-terminal domain containing protein, expressed
LOC_Os06g07210.1	-1.76924	1.32801e-05	ribonucleoside-diphosphate reductase large subunit, putative, expressed
LOC_Os06g07300.1	2.8151	0.00790714	jacalin-like lectin domain containing protein, expressed
LOC_Os06g07630.1	-1.34313	0.0236746	26S protease regulatory subunit 6A, putative, expressed
LOC_Os06g07820.1	-2.41064	0.00272087	BSD domain containing protein, expressed
LOC_Os06g07969.1	-1.46916	0.0154056	cytochrome b-c1 complex subunit 8, putative, expressed
LOC_Os06g08840.3	1.51881	0.0449418	RNA recognition motif containing protein, expressed
LOC_Os06g09130.1	-1.55706	0.00468224	glutamate receptor 2.8 precursor, putative, expressed
LOC_Os06g10580.1	-2.00913	0.00279187	cyclic nucleotide-gated ion channel, putative, expressed
LOC_Os06g10870.1	-5.18496	0.022722	retrotransposon protein, putative, unclassified, expressed
LOC_Os06g10880.1	-2.37246	0.0270202	bZIP transcription factor, putative, expressed
LOC_Os06g11070.1	-1.60165	0.0338025	expressed protein
LOC_Os06g11320.1	1.44774	0.0227732	peptidyl-prolyl cis-trans isomerase CYP40, putative, expressed
LOC_Os06g11440.1	-1.78601	0.00942865	transposon protein, putative, Mutator sub-class, expressed
LOC_Os06g12180.1	3.65398	0.00422707	jacalin-like lectin domain containing protein, expressed
LOC_Os06g12260.1	-1.36928	0.0352381	N-rich protein, putative, expressed
LOC_Os06g14060.1	-1.67473	0.0175485	MBTB10 - Bric-a-Brac, Tramtrack, Broad Complex BTB domain with Meprin and TRAF Homology MATH domain, expressed
LOC_Os06g15620.1	1.73066	0.0150952	GASR7 - Gibberellin-regulated GASA/GAST/Snakin family protein precursor, expressed
LOC_Os06g16000.1	-1.77514	0.0413844	UDP-glucoronosyl and UDP-glucosyl transferase, putative, expressed
LOC_Os06g16350.1	-1.26146	0.0354157	peroxidase precursor, putative, expressed
LOC_Os06g16980.1	-1.69778	0.0463351	DNA topoisomerase I family protein, expressed
LOC_Os06g19095.1	39.4859	1.51283e-14	expressed protein
LOC_Os06g19444.1	-1.79143	0.00876777	CCT/B-box zinc finger protein, putative, expressed
LOC_Os06g20370.1	1.26668	0.0226353	microtubule associated protein, putative, expressed
LOC_Os06g21600.1	-1.81534	0.0246809	selenoprotein O, putative, expressed
LOC_Os06g22700.1	2.32514	0.0189821	zinc finger family protein, putative, expressed
LOC_Os06g23114.1	2.21152	0.00241674	copper methylamine oxidase precursor, putative, expressed
LOC_Os06g25950.1	-1.59306	0.036779	expressed protein
LOC_Os06g26234.1	-1.4989	0.0439093	1,4-alpha-glucan-branching enzyme, putative, expressed
LOC_Os06g29180.1	5.18013	1.46777e-33	erythronate-4-phosphate dehydrogenase domain containing protein, expressed
LOC_Os06g29310.1	2.12731	0.00986044	ulp1 protease family protein, putative, expressed
LOC_Os06g35650.1	2.6418	0.0489113	reticuline oxidase-like protein precursor, putative, expressed
LOC_Os06g36180.1	1.46145	0.0114031	amino acid transporter, putative, expressed
LOC_Os06g36560.1	1.42308	0.0290749	inositol oxygenase, putative, expressed
LOC_Os06g37070.1	1.42596	0.0227135	expressed protein
LOC_Os06g37180.1	1.26669	0.00217864	ATP synthase, putative, expressed
LOC_Os06g38210.2	-1.39441	0.000814661	expressed protein
LOC_Os06g38970.1	1.42906	0.00523762	expressed protein
LOC_Os06g40210.1	-5.13637	0.0056179	expressed protein
LOC_Os06g40360.1	1.40125	0.0183608	OsFBL30 - F-box domain and LRR containing protein, expressed
LOC_Os06g40415.1	-1.67392	0.00434549	expressed protein
LOC_Os06g40704.1	-1.55261	0.0216874	stromal membrane-associated protein, putative, expressed
LOC_Os06g40730.1	1.51249	0.00445762	protein with a conserved N-terminal region, putative, expressed
LOC_Os06g43120.1	-1.26097	0.0219208	zinc finger C-x8-C-x5-C-x3-H type family protein, expressed
LOC_Os06g43170.1	1.58948	0.0345099	transposon protein, putative, unclassified, expressed
LOC_Os06g43860.1	-1.29355	0.0157232	homeobox protein knotted-1, putative, expressed
LOC_Os06g44180.1	-2.50334	0.0399092	NAD dependent epimerase/dehydratase family protein, putative, expressed
LOC_Os06g45110.1	-1.30517	0.042919	DNA binding protein, putative, expressed
LOC_Os06g45430.1	-1.29445	0.0450078	cell cycle control protein, putative, expressed
LOC_Os06g45850.1	-1.67358	0.0148941	OTU-like cysteine protease family protein, putative, expressed
LOC_Os06g46149.2	-2.11856	0.00186598	serine/arginine repetitive matrix protein 1, putative, expressed
LOC_Os06g46240.1	-1.42891	0.0240959	BTB/POZ domain containing protein, putative, expressed
LOC_Os06g46330.1	-1.45567	0.0403101	Protein kinase domain containing protein, expressed
LOC_Os06g46930.1	-4.58645	0.0112612	ribosomal protein L24, putative, expressed
LOC_Os06g47580.2	-1.60637	0.0494582	REV1, putative, expressed
LOC_Os06g48500.1	-2.056	0.0402462	expressed protein
LOC_Os06g48720.1	2.45249	7.4167e-07	cadmium/zinc-transporting ATPase 4, putative, expressed
LOC_Os06g48810.1	-1.36731	0.0372795	OsHKT2;1 - Na+ transporter, expressed
LOC_Os06g48950.1	1.37726	0.00113091	auxin response factor 19, putative, expressed
LOC_Os06g49800.1	1.42115	0.0166488	ubiquitin interaction motif family protein, expressed
LOC_Os06g49880.1	1.72822	0.0163356	B-box zinc finger family protein, putative, expressed
LOC_Os06g50300.1	1.29205	0.0119162	heat shock protein, putative, expressed
LOC_Os06g51190.1	1.93802	0.0375179	lysine ketoglutarate reductase trans-splicing related 1, putative, expressed
LOC_Os07g01020.1	1.80011	0.0365146	SOR/SNZ family protein, putative, expressed
LOC_Os07g01410.1	2.79389	2.86209e-05	peroxidase precursor, putative, expressed
LOC_Os07g01560.1	1.71188	0.000119543	transporter family protein, putative, expressed
LOC_Os07g01990.1	-1.6023	0.0245058	expressed protein
LOC_Os07g02340.1	1.34458	0.0306438	expressed protein
LOC_Os07g02810.1	1.49061	0.0495234	L-ascorbate oxidase homolog precursor, putative, expressed
LOC_Os07g03180.1	-2.45153	0.00049406	GCRP3 - Glycine and cysteine rich family protein precursor, expressed
LOC_Os07g03230.2	1.22929	0.0480356	eukaryotic translation initiation factor 3 subunit C, putative, expressed
LOC_Os07g03240.1	1.90302	0.0397775	RNA recognition motif containing protein, putative, expressed
LOC_Os07g03270.1	1.8212	0.0459937	heat shock protein DnaJ, putative, expressed
LOC_Os07g03319.1	-4.16384	0.00196778	SCP-like extracellular protein, expressed
LOC_Os07g03790.1	-2.71318	0.00929882	lectin-like receptor kinase 7, putative, expressed
LOC_Os07g05190.1	1.4688	0.0207137	leucine-rich repeat family protein, putative, expressed
LOC_Os07g05570.1	1.27445	0.0087353	ERD4 protein, putative, expressed
LOC_Os07g05810.1	-1.30269	0.0196716	glycine-rich protein, putative, expressed
LOC_Os07g06980.1	-1.45326	0.0199738	histone deacetylase, putative, expressed
LOC_Os07g07350.3	-1.89136	0.001872	zinc finger A20 and AN1 domain-containing stress-associated protein, putative, expressed
LOC_Os07g07654.1	-1.72127	0.046754	BT1 family protein, putative, expressed
LOC_Os07g08330.1	1.32975	0.00486233	ribosomal protein L4, putative, expressed
LOC_Os07g08340.1	1.27201	0.0261339	pyruvate kinase, putative, expressed
LOC_Os07g08400.1	-1.41498	0.0134309	GTP binding protein, putative, expressed
LOC_Os07g09060.1	1.31718	0.00200278	aldehyde dehydrogenase, putative, expressed
LOC_Os07g09190.1	-5.86645	0.00134777	transketolase, putative, expressed
LOC_Os07g10130.1	-1.8162	0.0487414	squalene synthetase, putative, expressed
LOC_Os07g10250.1	1.3668	0.0305657	DEAD-box ATP-dependent RNA helicase 52B, putative, expressed
LOC_Os07g10440.1	-1.96608	3.89621e-05	expressed protein
LOC_Os07g10530.1	1.53048	0.038554	carboxyl-terminal peptidase, putative, expressed
LOC_Os07g10970.1	-2.38002	0.0266413	leucine zipper protein-like, putative, expressed
LOC_Os07g12200.1	-1.588	0.00579745	ADP-ribosylation factor, putative, expressed
LOC_Os07g14270.1	1.22003	0.0387082	calreticulin precursor protein, putative, expressed
LOC_Os07g15370.1	1.87887	7.58689e-07	metal transporter Nramp6, putative, expressed
LOC_Os07g15460.1	27.1772	3.55943e-61	metal transporter Nramp6, putative, expressed
LOC_Os07g16030.1	-2.10261	0.0172706	expressed protein
LOC_Os07g17360.1	-1.57982	0.0273177	transposon protein, putative, unclassified, expressed
LOC_Os07g18120.1	-1.62455	0.00292151	aldehyde oxidase, putative, expressed
LOC_Os07g23570.1	1.83172	0.00992207	cytochrome P450 72A1, putative, expressed
LOC_Os07g24830.1	7.32769	4.1716e-63	thionin-like peptide, putative, expressed
LOC_Os07g25390.1	-1.67641	0.0138312	DRD1, putative, expressed
LOC_Os07g25460.1	1.39325	0.0397687	ankyrin repeat domain containing protein, expressed
LOC_Os07g26110.1	1.45091	0.0195133	membrane associated DUF588 domain containing protein, putative, expressed
LOC_Os07g26630.1	1.74496	0.0240821	aquaporin protein, putative, expressed
LOC_Os07g28430.1	-1.48606	0.0245069	growth regulating factor protein, putative, expressed
LOC_Os07g29360.1	-1.35555	0.0099151	tetratricopeptide repeat domain containing protein, expressed
LOC_Os07g29450.1	1.47136	0.009635	expressed protein
LOC_Os07g30170.1	1.59934	0.0315493	nitrilase, putative, expressed
LOC_Os07g30790.1	1.53783	0.0108359	ubiquinol-cytochrome C chaperone family protein, putative, expressed
LOC_Os07g30970.1	1.43612	0.00476404	nucleoside diphosphate kinase, putative, expressed
LOC_Os07g32230.1	-1.75949	0.0011102	domain of unknown function domain containing protein, expressed
LOC_Os07g32400.1	-1.48911	0.0370212	STE_PAK_Ste20_MST_like.1 - STE kinases include homologs to sterile 7, sterile 11 and sterile 20 from yeast, expressed
LOC_Os07g32450.1	-3.39871	0.00622128	protein kinase PKN/PRK1, effector, putative, expressed
LOC_Os07g33224.1	-1.81268	0.0077219	BNR/Asp-box repeat family protein, putative, expressed
LOC_Os07g33730.1	-1.76577	0.0481514	NB-ARC domain containing protein, expressed
LOC_Os07g34570.1	1.39594	0.0153755	FAD dependent oxidoreductase domain containing protein, expressed
LOC_Os07g36800.2	-2.48069	0.000175676	UPF0041 domain containing protein, putative, expressed
LOC_Os07g37560.1	-1.28492	0.0341719	myosin-Vb, putative, expressed
LOC_Os07g37810.1	1.38153	0.0289309	STRUBBELIG-RECEPTOR FAMILY 1 precursor, putative, expressed
LOC_Os07g38360.2	1.32388	0.0080698	expressed protein
LOC_Os07g38560.1	1.50493	0.0362912	adenylyl-sulfate kinase, putative, expressed
LOC_Os07g38630.1	3.16793	0.00202526	expressed protein
LOC_Os07g38730.1	1.2188	0.0310903	tubulin/FtsZ domain containing protein, putative, expressed
LOC_Os07g38970.1	1.3294	0.03751	succinyl-CoA ligase subunit alpha-2, mitochondrial precursor, putative, expressed
LOC_Os07g39270.1	-2.56598	6.72017e-06	polyprenyl synthetase, putative, expressed
LOC_Os07g41180.1	1.54855	0.0469106	RNA-binding protein-like, putative, expressed
LOC_Os07g41350.1	2.71576	0.0183267	B12D protein, putative, expressed
LOC_Os07g41360.1	1.24715	0.0418449	alpha-1,4-glucan-protein synthase, putative, expressed
LOC_Os07g41790.2	1.95904	0.00187651	LSM domain containing protein, expressed
LOC_Os07g42104.1	-5.26456	0.0206811	expressed protein
LOC_Os07g42450.1	1.39758	0.00673663	ribosomal protein S2, putative, expressed
LOC_Os07g43010.1	1.52769	0.010561	expressed protein
LOC_Os07g43310.1	-1.82354	0.044908	ribosomal protein L7/L12 C-terminal domain containing protein, expressed
LOC_Os07g43510.1	1.57758	1.71298e-06	40S ribosomal protein S9, putative, expressed
LOC_Os07g44180.1	1.52786	0.000195439	OsRCI2-10 - Hydrophobic protein LTI6A, expressed
LOC_Os07g44290.1	-1.7346	0.019654	CAMK_KIN1/SNF1/Nim1_like.29 - CAMK includes calcium/calmodulin depedent protein kinases, expressed
LOC_Os07g44440.1	3.73242	2.32302e-05	peroxiredoxin, putative, expressed
LOC_Os07g45310.1	2.13949	0.000711082	BSD domain-containing protein, putative, expressed
LOC_Os07g45570.1	-1.45532	0.0104517	expressed protein
LOC_Os07g47580.1	1.33105	0.0176239	ribosomal protein, putative, expressed
LOC_Os07g48080.1	-1.43224	0.0222753	expressed protein
LOC_Os07g48290.1	-1.44979	0.0344342	AGC_AGC_other_RS6K_like.2 - ACG kinases include homologs to PKA, PKG and PKC, expressed
LOC_Os07g48570.1	2.1521	0.00486501	expressed protein
LOC_Os07g48780.1	-1.19248	0.0361805	OsCam1-2 - Calmodulin, expressed
LOC_Os07g48980.1	2.26216	0.00387113	nicotianamine synthase, putative, expressed
LOC_Os07g49230.1	1.44925	0.0360321	ubiquitin-activating enzyme, putative, expressed
LOC_Os08g01040.1	1.7248	0.014024	zinc finger, C3HC4 type domain containing protein, expressed
LOC_Os08g01130.1	1.94093	0.0163016	flap endonuclease, putative, expressed
LOC_Os08g01290.5	-1.41093	0.00366139	OsFBT12 - F-box and tubby domain containing protein, expressed
LOC_Os08g01610.3	-1.3274	0.0415224	DUF250 domain containing protein, putative, expressed
LOC_Os08g01620.1	1.61006	0.0150567	shwachman-Bodian-Diamond syndrome protein, putative, expressed
LOC_Os08g01710.1	2.32559	3.74046e-07	GLTP domain containing protein, putative, expressed
LOC_Os08g01930.1	1.40708	0.0229992	KH domain-containing protein, putative, expressed
LOC_Os08g02340.1	1.36579	0.00434945	60S acidic ribosomal protein, putative, expressed
LOC_Os08g02380.1	1.61184	0.0455567	kinesin motor domain containing protein, putative, expressed
LOC_Os08g02410.1	1.74905	0.000781247	40S ribosomal protein S13, putative, expressed
LOC_Os08g02670.1	1.55821	0.0276339	ATP binding protein, putative, expressed
LOC_Os08g03350.1	1.35598	0.0111604	amino acid transporter, putative, expressed
LOC_Os08g03640.1	1.45671	0.000374317	60S acidic ribosomal protein P0, putative, expressed
LOC_Os08g04460.1	1.37848	0.00223779	NADPH-dependent FMN reductase domain containing protein, expressed
LOC_Os08g05480.1	2.01539	0.000147868	OsFBX261 - F-box domain containing protein, expressed
LOC_Os08g05910.1	1.32119	0.00952661	peptide transporter PTR2, putative, expressed
LOC_Os08g06040.1	1.55601	0.000329421	60S ribosomal protein L34, putative, expressed
LOC_Os08g06640.1	1.97377	1.7102e-06	stress-induced protein, putative, expressed
LOC_Os08g07380.1	-1.35762	0.0210587	retrotransposon protein, putative, unclassified, expressed
LOC_Os08g07830.1	1.49493	0.0051714	DUF292 domain containing protein, expressed
LOC_Os08g08840.2	1.29171	0.00809726	phosphate/phosphate translocator, putative, expressed
LOC_Os08g08960.1	-2.67029	3.71688e-05	Cupin domain containing protein, expressed
LOC_Os08g09200.1	1.15798	0.0464094	aconitate hydratase protein, putative, expressed
LOC_Os08g10320.1	-2.46245	2.32694e-05	SHR5-receptor-like kinase, putative, expressed
LOC_Os08g10480.1	1.68367	0.000440905	heavy metal-associated domain containing protein, expressed
LOC_Os08g12820.1	1.2688	0.0141901	proteasome/cyclosome repeat containing protein, expressed
LOC_Os08g13440.1	-5.31204	0.00020829	cupin domain containing protein, expressed
LOC_Os08g14109.1	-1.29124	0.0129279	retrotransposon protein, putative, Ty1-copia subclass, expressed
LOC_Os08g14200.1	1.80909	0.0359306	glycosyl hydrolases family 16, putative, expressed
LOC_Os08g14760.1	1.4785	0.0304377	AMP-binding domain containing protein, expressed
LOC_Os08g15420.1	1.73607	0.0265255	CSLC3 - cellulose synthase-like family C, expressed
LOC_Os08g17294.1	1.51148	0.0499126	PSF3 - Putative GINS complex subunit, expressed
LOC_Os08g20610.1	-1.87746	0.040309	pentatricopeptide containing protein, putative, expressed
LOC_Os08g20680.1	2.47959	0.00828476	expressed protein
LOC_Os08g21590.2	-1.40627	0.0435773	phosphatidylinositol 3-kinase, root isoform, putative, expressed
LOC_Os08g24790.1	-2.05071	0.0368603	AIR12, putative, expressed
LOC_Os08g27070.1	1.57755	0.0278832	co-chaperone protein SBA1, putative, expressed
LOC_Os08g27850.1	-1.24349	0.0214688	endothelial differentiation-related factor 1, putative, expressed
LOC_Os08g28570.1	-1.64313	0.0148278	resistance protein, putative, expressed
LOC_Os08g29200.1	1.53699	0.0416199	BURP domain containing protein, expressed
LOC_Os08g31814.1	-1.54149	0.0306663	OsAPRL4 adenosine 5'-phosphosulfate reductase-like OsAPRL4, expressed
LOC_Os08g31830.1	2.12119	0.00289268	UPF0041 domain containing protein, putative, expressed
LOC_Os08g32890.1	-1.72323	0.0141354	disease resistance protein RPM1, putative, expressed
LOC_Os08g33370.2	1.3198	0.00104155	14-3-3 protein, putative, expressed
LOC_Os08g33670.1	-2.5271	0.000990976	no apical meristem protein, putative, expressed
LOC_Os08g34150.1	1.54767	0.0350457	OsTIL-2 Temperature-induced lipocalin-2, expressed
LOC_Os08g34280.1	-1.26788	0.0241725	cinnamoyl-CoA reductase, putative, expressed
LOC_Os08g36630.1	1.51877	0.00501848	bifunctional monodehydroascorbate reductase and carbonic anhydrasenectarin-3 precursor, putative, expressed
LOC_Os08g38410.1	-1.69046	0.0306858	RNA recognition motif containing protein, putative, expressed
LOC_Os08g38980.1	-1.57803	0.00665528	chloride transporter, chloride channel family, putative, expressed
LOC_Os08g39070.1	1.94533	0.025589	COP9 signalosome complex subunit 6a, putative, expressed
LOC_Os08g40110.2	1.30062	0.0375998	peptidase, putative, expressed
LOC_Os08g40150.1	1.42106	0.0333091	AT hook motif domain containing protein, expressed
LOC_Os08g40790.1	-1.31865	0.0117902	DNA repair ATPase-related, putative, expressed
LOC_Os08g40880.1	1.45466	0.00148056	RNA recognition motif containing protein, putative, expressed
LOC_Os08g41300.1	1.48393	0.00235411	60S ribosomal protein L32, putative, expressed
LOC_Os08g41340.1	1.51343	0.0250781	ras-related protein, putative, expressed
LOC_Os08g42420.1	1.28483	0.0452388	expressed protein
LOC_Os08g42590.3	2.21264	4.3927e-06	mtN19, putative, expressed
LOC_Os08g44480.1	1.36239	0.0298746	40S ribosomal protein S25, putative, expressed
LOC_Os08g44520.1	1.41657	0.0311286	peptidyl-prolyl cis-trans isomerase, putative, expressed
LOC_Os08g44830.1	2.02923	0.025734	ZOS8-14 - C2H2 zinc finger protein, expressed
LOC_Os09g01360.1	-1.81202	0.0334442	expressed protein
LOC_Os09g02700.1	1.33667	0.00798238	polyadenylate-binding protein, putative, expressed
LOC_Os09g03090.1	-1.56853	0.0487612	expressed protein
LOC_Os09g04730.1	1.62957	0.00328628	dehydrogenase/reductase SDR family member 2, putative, expressed
LOC_Os09g05020.2	-2.41927	0.0199245	tyrosine phosphatase family protein, putative, expressed
LOC_Os09g07460.1	1.86947	1.72078e-08	kelch repeat protein, putative, expressed
LOC_Os09g08430.1	1.5524	0.00120125	ribosomal protein L22, putative, expressed
LOC_Os09g12560.1	-1.40612	0.0264715	ferrochelatase-2, chloroplast precursor, putative, expressed
LOC_Os09g15284.1	-4.79023	0.00954288	expressed protein
LOC_Os09g15770.1	1.38372	0.0293355	CPuORF13 - conserved peptide uORF-containing transcript, expressed
LOC_Os09g16920.1	1.52707	0.0285149	desaturase/cytochrome b5 protein, putative, expressed
LOC_Os09g18530.1	1.83301	0.0352995	nodulation receptor kinase precursor, putative, expressed
LOC_Os09g19140.1	1.82885	0.00908874	senescence-induced receptor-like serine/threonine-protein kinase precursor, putative, expressed
LOC_Os09g19830.1	-1.64991	0.0123209	histone-lysine N-methyltransferase, putative, expressed
LOC_Os09g20660.1	-1.47224	0.0161679	UPF0041 domain containing protein, putative, expressed
LOC_Os09g21470.1	1.39994	0.0408446	expressed protein
LOC_Os09g22450.1	1.97191	0.010229	lipase, putative, expressed
LOC_Os09g23300.1	-17.6933	3.62853e-05	integral membrane protein, putative, expressed
LOC_Os09g24200.1	1.64677	0.0352945	RAD23 DNA repair protein, putative, expressed
LOC_Os09g24370.1	-1.99464	3.80456e-06	expressed protein
LOC_Os09g24650.2	-1.27785	0.0261132	zinc finger, C3HC4 type, putative, expressed
LOC_Os09g25290.1	-1.37948	0.0338365	methyladenine glycosylase, putative, expressed
LOC_Os09g25320.1	1.66767	0.0101854	ubiquitin family protein, putative, expressed
LOC_Os09g25770.1	-1.81794	0.0109183	auxin-induced protein 5NG4, putative, expressed
LOC_Os09g26620.1	-1.49858	0.000894045	auxin-repressed protein, putative, expressed
LOC_Os09g26700.1	1.71937	0.0130582	choline/ethanolamine kinase, putative, expressed
LOC_Os09g27050.1	1.37251	0.0148499	HD domain containing protein, putative, expressed
LOC_Os09g28050.1	6.06038	2.11262e-54	asparate aminotransferase, putative, expressed
LOC_Os09g28354.1	-1.72578	0.00118368	CPuORF39 - conserved peptide uORF-containing transcript, expressed
LOC_Os09g28810.1	1.44899	0.0210526	RNA recognition motif containing protein, putative, expressed
LOC_Os09g29270.1	2.37119	0.0195054	expressed protein
LOC_Os09g29980.1	1.44968	0.0496575	transposon protein, putative, CACTA, En/Spm sub-class, expressed
LOC_Os09g30478.1	-1.2724	0.0384169	expressed protein
LOC_Os09g31080.1	1.60025	0.0477326	induced stolen tip protein TUB8, putative, expressed
LOC_Os09g31270.1	-2.37499	0.00695465	polygalacturonase, putative, expressed
LOC_Os09g31390.1	-1.56128	0.0450102	transcription factor, putative, expressed
LOC_Os09g31486.1	1.22992	0.0452147	DnaK family protein, putative, expressed
LOC_Os09g31490.1	1.5996	0.0118104	reductase, putative, expressed
LOC_Os09g32532.1	-1.40858	0.0023355	60S ribosomal protein L32, putative, expressed
LOC_Os09g33500.1	1.23594	0.0151886	transketolase, putative, expressed
LOC_Os09g34130.1	-1.46745	0.0156411	GRAM domain containing protein, expressed
LOC_Os09g34985.1	2.89966	0.0344357	expressed protein
LOC_Os09g35730.1	-1.27306	0.0427273	OsRhmbd16 - Putative Rhomboid homologue, expressed
LOC_Os09g36600.1	1.55998	0.00868592	nodulin, putative, expressed
LOC_Os09g37240.1	-1.53632	0.0153413	glutathione S-transferase, C-terminal domain containing protein, expressed
LOC_Os09g38400.1	1.72209	0.000378551	prostatic spermine-binding protein precursor, putative, expressed
LOC_Os09g38772.1	3.23038	0.00375741	MOSC domain-containing protein, mitochondrial precursor, putative, expressed
LOC_Os09g38777.1	-2.09976	0.0361233	MOSC domain-containing protein, mitochondrial precursor, putative, expressed
LOC_Os09g39070.1	2.10362	0.000287954	thiol protease SEN102 precursor, putative, expressed
LOC_Os09g39320.1	-1.9731	0.032572	CTR1-like protein kinase, putative, expressed
LOC_Os09g39380.1	1.33274	0.00577567	monodehydroascorbate reductase, putative, expressed
LOC_Os09g39410.1	-1.49449	0.0111567	male sterility protein, putative, expressed
LOC_Os09g39462.2	1.39022	0.0180875	nucleic acid binding protein, putative, expressed
LOC_Os09g40000.1	1.37152	0.0202136	AGAP005770-PA, putative, expressed
LOC_Os10g03390.1	2.61055	0.00106207	transferase family protein, putative, expressed
LOC_Os10g03540.1	2.33382	0.0273232	ribosomal protein L7Ae, putative, expressed
LOC_Os10g04050.2	-1.74505	0.0286664	transposon protein, putative, CACTA, En/Spm sub-class, expressed
LOC_Os10g07556.1	-93.0833	5.22143e-08	wall-associated receptor kinase-like 22 precursor, putative, expressed
LOC_Os10g08319.1	-1.91708	0.00315146	cytochrome P450, putative, expressed
LOC_Os10g08780.1	1.36679	0.0324653	expressed protein
LOC_Os10g08930.1	-1.21123	0.0485478	S10/S20 domain containing ribosomal protein, putative, expressed
LOC_Os10g11889.2	23.2238	3.29111e-113	expressed protein
LOC_Os10g15310.3	2.02767	0.0284912	expressed protein
LOC_Os10g18820.1	-2.36295	0.00520776	dirigent, putative, expressed
LOC_Os10g18870.1	-2.05238	1.68137e-07	dirigent, putative, expressed
LOC_Os10g19860.1	1.29463	0.0114078	XI-I, putative, expressed
LOC_Os10g19880.1	1.30357	0.036851	alpha-1,2-fucosidase, putative, expressed
LOC_Os10g21196.1	-1.36301	0.0158325	chloroplast 30S ribosomal protein S16, putative, expressed
LOC_Os10g21398.1	-1.83353	0.00666493	NADPH-dependent oxidoreductase, putative, expressed
LOC_Os10g22460.1	1.35118	0.0326813	expressed protein
LOC_Os10g24940.1	1.66959	0.0424655	expressed protein
LOC_Os10g25780.1	1.25217	0.0409917	FAD-linked oxidoreductase protein, putative, expressed
LOC_Os10g25870.1	-2.52429	0.0442508	dirigent, putative, expressed
LOC_Os10g26280.1	-3.77905	0.0208477	ORC3 - Putative origin recognition complex subunit 3, expressed
LOC_Os10g27174.1	1.42421	0.0167592	40S ribosomal protein S28, putative, expressed
LOC_Os10g28340.1	-2.26227	0.00833861	heat stress transcription factor, putative, expressed
LOC_Os10g28360.1	-2.14439	0.00614039	1,2-dihydroxy-3-keto-5-methylthiopentene dioxygenase protein, putative, expressed
LOC_Os10g29540.1	-1.38935	0.0327316	protein kinase domain containing protein, expressed
LOC_Os10g30790.2	1.61033	0.0146826	inorganic phosphate transporter, putative, expressed
LOC_Os10g30860.1	1.65088	0.0344093	nicotiana lesion-inducing like, putative, expressed
LOC_Os10g31240.1	2.75147	0.000859229	plant protein of unknown function domain containing protein, expressed
LOC_Os10g31510.1	2.00674	0.0454741	glycine-rich cell wall structural protein 2 precursor, putative, expressed
LOC_Os10g32060.1	-2.72183	0.000248076	retrotransposon protein, putative, Ty3-gypsy subclass, expressed
LOC_Os10g32550.1	1.3912	0.0066981	T-complex protein, putative, expressed
LOC_Os10g33440.2	1.38923	0.041108	NB-ARC domain containing protein, expressed
LOC_Os10g33800.1	1.29463	0.00542306	lactate/malate dehydrogenase, putative, expressed
LOC_Os10g35100.1	1.46525	0.013426	expressed protein
LOC_Os10g35200.1	-1.65635	0.0293378	katanin p80 WD40 repeat-containing subunit B1 homolog 1, putative, expressed
LOC_Os10g36060.1	1.20366	0.0382406	protein transport protein-related, putative, expressed
LOC_Os10g36650.1	1.24855	0.0373127	actin, putative, expressed
LOC_Os10g37240.4	1.32911	0.0377291	expressed protein
LOC_Os10g37290.1	-3.87925	0.0267595	DEFL6 - Defensin and Defensin-like DEFL family, expressed
LOC_Os10g38489.1	1.68113	0.0327134	glutathione S-transferase GSTU6, putative, expressed
LOC_Os10g39120.1	-1.36626	0.0421911	ubiquitin-conjugating enzyme, putative, expressed
LOC_Os10g39540.1	1.46823	0.0185617	protein phosphatase 2C, putative, expressed
LOC_Os10g40530.1	1.31693	0.0215155	LTPL146 - Protease inhibitor/seed storage/LTP family protein precursor, expressed
LOC_Os10g40620.1	-1.43546	0.0089826	expressed protein
LOC_Os10g41120.1	1.82467	0.0375879	expressed protein
LOC_Os10g42299.4	1.49903	0.00200395	mitochondrial carrier protein, putative, expressed
LOC_Os11g02080.1	2.18744	0.0132154	expressed protein
LOC_Os11g02480.2	-2.3159	0.0488253	WRKY46, expressed
LOC_Os11g02830.1	2.1867	0.0113204	protein kinase domain containing protein, expressed
LOC_Os11g03290.1	-1.67405	0.0090831	nucleoside-triphosphatase, putative, expressed
LOC_Os11g03730.3	1.36762	0.0134919	alpha-N-arabinofuranosidase A, putative, expressed
LOC_Os11g04020.1	39.8097	8.84384e-51	major facilitator superfamily antiporter, putative, expressed
LOC_Os11g04550.1	-2.75811	0.0186706	sulfotransferase domain containing protein, expressed
LOC_Os11g05050.1	1.38461	0.0353804	stem-specific protein TSJT1, putative, expressed
LOC_Os11g05130.1	-1.45991	0.0294395	PHD-finger family protein, expressed
LOC_Os11g05390.1	3.14956	0.00575881	transporter, major facilitator family, putative, expressed
LOC_Os11g05780.1	1.95875	0.0323151	DUF623 domain containing protein, expressed
LOC_Os11g06720.1	1.30447	0.0289988	abscisic stress-ripening, putative, expressed
LOC_Os11g06750.1	1.52899	0.000211433	ribosomal protein L3, putative, expressed
LOC_Os11g07680.1	-3.39112	0.004453	dirigent, putative, expressed
LOC_Os11g08210.1	1.4802	0.0264233	no apical meristem protein, putative, expressed
LOC_Os11g08590.1	-1.83622	0.00778364	expressed protein
LOC_Os11g09329.1	1.3569	0.0182898	VHS and GAT domain containing protein, expressed
LOC_Os11g10090.1	-1.57726	0.0145324	transposon protein, putative, CACTA, En/Spm sub-class, expressed
LOC_Os11g10480.1	1.61385	0.00512413	dehydrogenase, putative, expressed
LOC_Os11g10510.1	1.60032	0.00311641	dehydrogenase, putative, expressed
LOC_Os11g11050.1	5.32204	4.2942e-31	initiation factor 2 subunit family domain containing protein, expressed
LOC_Os11g11390.1	1.3421	0.0326041	ribosomal protein, putative, expressed
LOC_Os11g11960.1	1.30187	0.0366899	disease resistance protein RPM1, putative, expressed
LOC_Os11g15340.2	-40.4679	0.00154132	SAM dependent carboxyl methyltransferase family protein, putative, expressed
LOC_Os11g15624.1	17.7376	1.21841e-25	expressed protein
LOC_Os11g16390.1	-1.52716	0.0282369	expressed protein
LOC_Os11g16430.1	-1.89573	0.0264917	diphthamide biosynthesis protein, putative, expressed
LOC_Os11g16580.1	-2.35259	0.00604444	endonuclease III-like protein 1, putative, expressed
LOC_Os11g17290.1	-1.26123	0.0282035	expressed protein
LOC_Os11g17504.1	-2.27511	0.0274873	retrotransposon protein, putative, Ty1-copia subclass, expressed
LOC_Os11g18366.2	-2.72172	1.04581e-07	cycloartenol synthase, putative, expressed
LOC_Os11g18570.1	-2.83791	0.0414617	cytochrome P450, putative, expressed
LOC_Os11g19764.3	-3.41573	0.0205539	expressed protein
LOC_Os11g20090.1	-2.36598	0.0133387	O-methyltransferase, putative, expressed
LOC_Os11g20160.1	-1.30158	0.0150091	O-methyltransferase, putative, expressed
LOC_Os11g20790.1	-1.29947	0.0234891	adenylate kinase, putative, expressed
LOC_Os11g24540.1	-1.2631	0.0261386	signal peptide peptidase-like 2B, putative, expressed
LOC_Os11g26190.1	-1.93888	0.000377154	RALFL23 - Rapid ALkalinization Factor RALF family protein precursor, expressed
LOC_Os11g28530.2	-1.9201	0.00154824	terpene synthase, putative, expressed
LOC_Os11g29370.1	5.89614	2.01717e-56	haloacid dehalogenase-like hydrolase family protein, putative, expressed
LOC_Os11g31060.1	-5.23025	0.0167141	IQ calmodulin-binding and BAG domain containing protein, putative, expressed
LOC_Os11g32160.1	-1.62269	0.0430911	expressed protein
LOC_Os11g32240.1	1.38253	0.0413193	cytochrome P450 51, putative, expressed
LOC_Os11g34460.1	1.34564	0.0248745	OsFBO10 - F-box and other domain containing protein, expressed
LOC_Os11g35220.1	-1.68679	0.00853588	OsWAK117 - OsWAK receptor-like cytoplasmic kinase OsWAK-RLCK, expressed
LOC_Os11g35310.1	1.66956	0.0242618	phytosulfokines precursor, putative, expressed
LOC_Os11g36340.1	1.27628	0.0183285	lymphoid organ expressed yellow head virus receptor protein, putative, expressed
LOC_Os11g37740.1	-1.62561	0.00550227	stripe rust resistance protein Yr10, putative, expressed
LOC_Os11g40410.2	1.56488	0.00230754	expressed protein
LOC_Os11g41875.1	-1.34953	0.0230266	membrane protein, putative, expressed
LOC_Os11g41900.1	-1.40217	0.0216982	acyltransferase, putative, expressed
LOC_Os11g43970.1	-1.26561	0.0273308	AAA-type ATPase family protein, putative, expressed
LOC_Os11g44680.1	-1.57166	0.0145517	calmodulin binding protein, putative, expressed
LOC_Os11g44870.1	-1.48919	0.0245995	expressed protein
LOC_Os11g45280.1	-1.33205	0.0208763	protein kinase family protein, putative, expressed
LOC_Os11g45590.1	1.711	0.0047216	transposon protein, putative, CACTA, En/Spm sub-class, expressed
LOC_Os11g47140.1	1.39627	0.0150405	OsWAK123 - OsWAK receptor-like protein kinase, expressed
LOC_Os11g47760.1	1.26969	0.00412304	DnaK family protein, putative, expressed
LOC_Os12g02370.2	-2.15586	0.000102595	chalcone--flavonone isomerase, putative, expressed
LOC_Os12g04204.2	-1.47701	0.00605762	expressed protein
LOC_Os12g07010.1	1.55672	0.000332922	ribosomal protein L3, putative, expressed
LOC_Os12g07140.1	1.87585	0.00810913	expressed protein
LOC_Os12g07740.1	1.39242	0.0494151	eukaryotic translation initiation factor 2 subunit gamma, putative, expressed
LOC_Os12g08270.1	-1.90728	0.00385922	inositol-1-monophosphatase, putative, expressed
LOC_Os12g08760.1	-1.48573	0.0014044	carboxyvinyl-carboxyphosphonate phosphorylmutase, putative, expressed
LOC_Os12g10720.1	1.51808	0.0195631	glutathione S-transferase, putative, expressed
LOC_Os12g12610.1	2.09001	0.0103691	expressed protein
LOC_Os12g13340.1	3.93033	6.38455e-21	expressed protein
LOC_Os12g16010.1	3.14184	6.30846e-09	sex determination protein tasselseed-2, putative, expressed
LOC_Os12g16200.1	-1.36922	0.00146935	glutathione synthetase, chloroplast precursor, putative, expressed
LOC_Os12g16280.1	-1.33676	0.00784442	expressed protein
LOC_Os12g17950.1	-5.13168	0.00488196	expressed protein
LOC_Os12g18410.1	70.0284	2.0742e-05	expressed protein
LOC_Os12g18900.1	-1.80816	0.0294688	aminotransferase, putative, expressed
LOC_Os12g21930.1	1.3937	0.0408935	PPR repeat containing protein, expressed
LOC_Os12g25630.1	1.96778	0.000122777	sulfite oxidase, putative, expressed
LOC_Os12g26290.2	-1.87317	2.92694e-06	alpha-DOX2, putative, expressed
LOC_Os12g29220.1	1.9272	0.0490489	nodulin MtN3 family protein, putative, expressed
LOC_Os12g29500.1	-1.97748	0.0361906	expressed protein
LOC_Os12g31880.1	-2.25663	0.00978313	translation initiation factor, putative, expressed
LOC_Os12g32660.1	-1.37841	0.0420103	NB-ARC domain containing protein, expressed
LOC_Os12g33944.1	1.34629	0.0160607	ELF protein, expressed
LOC_Os12g33956.1	1.31044	0.00909157	maturase, putative, expressed
LOC_Os12g34014.1	-1.16379	0.0451384	NADH-ubiquinone oxidoreductase chain 6, putative, expressed
LOC_Os12g34018.1	-1.28859	0.0212216	ATP synthase protein YMF19, putative, expressed
LOC_Os12g34108.1	-1.21589	0.0460799	ATP synthase protein 9, mitochondrial, putative, expressed
LOC_Os12g34124.1	2.07852	0.00181084	mitochondrial ribosomal protein S3, putative, expressed
LOC_Os12g34148.1	1.33207	0.0256471	expressed protein
LOC_Os12g34440.1	1.45602	0.0442089	expressed protein
LOC_Os12g35630.1	-2.11691	0.00228546	elongation factor TS family protein, expressed
LOC_Os12g36680.1	-1.48129	0.025976	expressed protein
LOC_Os12g36830.1	-7.19415	0.00658556	pathogenesis-related Bet v I family protein, putative, expressed
LOC_Os12g36840.1	-2.90039	0.000146662	pathogenesis-related Bet v I family protein, putative, expressed
LOC_Os12g36850.1	-4.10834	1.8316e-06	pathogenesis-related Bet v I family protein, putative, expressed
LOC_Os12g37410.1	1.29392	0.0402222	CPuORF5 - conserved peptide uORF-containing transcript, expressed
LOC_Os12g38000.1	1.48073	0.00397217	60S ribosomal protein L8, putative, expressed
LOC_Os12g38010.1	1.74003	0.00016351	metallothionein, putative, expressed
LOC_Os12g38040.1	-48.3167	3.71555e-22	metallothionein family protein, expressed
LOC_Os12g38051.1	1.78112	0.000163262	metallothionein, putative, expressed
LOC_Os12g38140.1	1.34993	0.0290428	expressed protein
LOC_Os12g38270.1	2.55392	0.000454845	metallothionein, putative, expressed
LOC_Os12g38290.1	-3.63718	8.21751e-15	metallothionein, putative, expressed
LOC_Os12g39630.1	-1.53019	0.000265737	CAMK_CAMK_like.49 - CAMK includes calcium/calmodulin depedent protein kinases, expressed
LOC_Os12g39860.1	2.5813	4.53199e-18	phosphoribosyl transferase, putative, expressed
LOC_Os12g40490.1	-1.43174	0.018116	LIM domain-containing protein, putative, expressed
LOC_Os12g41930.1	1.4203	0.0390749	SRP40, C-terminal domain containing protein, expressed
LOC_Os12g42200.1	1.67777	0.00755376	ATCHX, putative, expressed
LOC_Os12g42870.1	-2.6614	0.0306306	Mur ligase family protein, putative, expressed
LOC_Os12g42876.1	1.42928	0.000401722	5-methyltetrahydropteroyltriglutamate--homocysteine methyltransferase, putative, expressed
LOC_Os12g42884.1	1.29646	0.00386286	5-methyltetrahydropteroyltriglutamate--homocysteine methyltransferase, putative, expressed
LOC_Os12g43520.1	-1.78942	0.0163287	cbbY protein-related, putative, expressed
LOC_Os12g43550.1	-1.34376	0.0416221	ras-related protein, putative, expressed
LOC_Os12g43600.1	1.84388	0.0203385	RNA recognition motif containing protein, expressed
LOC_Os12g43640.1	-1.61162	0.0424021	receptor-like protein kinase HAIKU2 precursor, putative, expressed
