# Supplementary material for: Modulation of defence and iron homeostasis genes in rice roots by the diazotrophic endophyte Herbaspirillum seropedicae
Source: Sci Rep. 2019 Jul 22;9:10573. doi: 10.1038/s41598-019-45866-w (PMC6646362; doi:10.1038/s41598-019-45866-w)
Supplement: Supplementary file 3 — Dataset 2 [file 41598_2019_45866_MOESM3_ESM.xlsx]

## Sheet: GO_terms_enriched
Supplementary table 3: GO terms significant enriched in inoculated rice plants as a result of differential expression with fold-change higher than 2.		Supplementary table 3: GO terms significantly enriched in H. seropedicae colonised rice roots.
GO ID	GO Name	GO Category	Genes Up-regulated	Genes Down-regulated	ES	NES	Nominal p-val	FDR q-val	FWER p-val	Rank at Max	Leading Edge
GO:0042592	homeostatic process	BIOLOGICAL_PROCESS	10	5	-0.479167	-2.19166	0	0.0199504	0.111	56	tags=67%, list=22%, signal=80%
GO:0017144	drug metabolic process	BIOLOGICAL_PROCESS	13	4	-0.441177	-2.119	0	0.0196663	0.17	46	tags=59%, list=18%, signal=67%
GO:0015318	inorganic molecular entity transmembrane transporter activity	MOLECULAR_FUNCTION	13	4	-0.483193	-2.35988	0.00196078	0.0173143	0.039	51	tags=65%, list=20%, signal=75%
GO:0019752	carboxylic acid metabolic process	BIOLOGICAL_PROCESS	14	5	-0.437333	-2.20056	0.00206612	0.0236284	0.106	32	tags=53%, list=13%, signal=56%
GO:0055085	transmembrane transport	BIOLOGICAL_PROCESS	20	6	-0.322976	-1.86935	0.0041841	0.0612254	0.552	133	tags=81%, list=52%, signal=152%
GO:0015075	ion transmembrane transporter activity	MOLECULAR_FUNCTION	14	5	-0.413693	-2.13425	0.00585938	0.0235402	0.153	51	tags=58%, list=20%, signal=67%
GO:0006811	ion transport	BIOLOGICAL_PROCESS	15	6	-0.409035	-2.12534	0.00806452	0.0215963	0.165	51	tags=57%, list=20%, signal=66%
GO:0042221	response to chemical	BIOLOGICAL_PROCESS	18	10	-0.304594	-1.86401	0.0135922	0.0578899	0.562	114	tags=71%, list=45%, signal=115%
GO:0006355	regulation of transcription, DNA-templated	BIOLOGICAL_PROCESS	9	9	0.388186	1.89611	0.0144928	0.0387748	0.521	77	tags=67%, list=30%, signal=89%
GO:0003677	DNA binding	MOLECULAR_FUNCTION	9	12	0.308913	1.63187	0.0333952	0.0933807	0.928	121	tags=76%, list=47%, signal=133%
GO:0003824	catalytic activity	MOLECULAR_FUNCTION	50	49	-0.17366	-1.59242	0.0390625	0.147394	0.971	113	tags=55%, list=44%, signal=60%
GO:0044446	intracellular organelle part	CELLULAR_COMPONENT	20	24	0.227704	1.65985	0.0421687	0.0944507	0.908	148	tags=77%, list=58%, signal=152%
GO:0055114	oxidation-reduction process	BIOLOGICAL_PROCESS	21	10	-0.257777	-1.64683	0.0423892	0.120372	0.938	116	tags=68%, list=45%, signal=109%
GO:0005886	plasma membrane	CELLULAR_COMPONENT	14	7	-0.297924	-1.57024	0.0427699	0.147945	0.977	77	tags=57%, list=30%, signal=75%
GO:0044283	small molecule biosynthetic process	BIOLOGICAL_PROCESS	10	6	-0.33682	-1.56423	0.0467836	0.145124	0.979	48	tags=50%, list=19%, signal=58%

## Sheet: GO15318
Locus name	Rank in Gene List	Rank Metric Score	Running ES	Core Enrichment	Fold change	Gene Product Name
LOC_Os01g56420.1	216	0	-0.344538	Yes	2.92251	ctr copper transporter family protein, putative, expressed
LOC_Os01g65100.1	230	0	-0.214286	Yes	5.70565	peptide transporter, putative, expressed
LOC_Os01g65110.1	246	0	-0.092437	Yes	26.0838	POT family protein, expressed
LOC_Os01g74110.1	7	0.0454	0.029412	No	2.2779	metal cation transporter, putative, expressed
LOC_Os02g38230.1	130	0.0022	-0.298319	No	-2.04879	high affinity nitrate transporter, putative, expressed
LOC_Os02g43410.1	244	0	-0.147059	Yes	20.5789	transposon protein, putative, unclassified, expressed
LOC_Os02g54730.1	205	0	-0.42437	Yes	2.31197	transmembrane amino acid transporter protein, putative, expressed
LOC_Os03g46454.1	249	0	0.021008	Yes	33.5939	metal cation transporter, putative, expressed
LOC_Os03g46470.1	226	0	-0.260504	Yes	4.32395	metal cation transporter, putative, expressed
LOC_Os03g54000.1	237	0	-0.180672	Yes	8.73947	oligopeptide transporter, putative, expressed
LOC_Os04g45900.1	218	0	-0.289916	Yes	3.21931	transposon protein, putative, unclassified, expressed
LOC_Os06g10580.1	126	0.0028	-0.344538	No	-2.00913	cyclic nucleotide-gated ion channel, putative, expressed
LOC_Os06g48720.1	207	0	-0.369748	Yes	2.45249	cadmium/zinc-transporting ATPase 4, putative, expressed
LOC_Os07g15460.1	247	0	-0.033613	Yes	27.1772	metal transporter Nramp6, putative, expressed
LOC_Os07g36800.2	172	0.0002	-0.411765	No	-2.48069	UPF0041 domain containing protein, putative, expressed
LOC_Os08g31830.1	124	0.0029	-0.39916	No	2.12119	UPF0041 domain containing protein, putative, expressed
LOC_Os09g23300.1	182	0	-0.390756	No	-17.6933	integral membrane protein, putative, expressed

## Sheet: GO3824
Locus name	Rank in Gene List	Rank Metric Score	Running ES	Core Enrichment	Fold change	Gene Product Name
LOC_Os01g08810.1	52	0.0235	-0.042541	No	-2.02213	cytochrome P450, putative, expressed
LOC_Os01g16100.1	85	0.011	-0.072455	No	-3.96473	translin, putative, expressed
LOC_Os01g16152.1	73	0.0151	-0.078089	No	-2.08062	peroxiredoxin, putative, expressed
LOC_Os01g42370.1	193	0	-0.038267	Yes	-2.36291	pleiotropic drug resistance protein, putative, expressed
LOC_Os01g46120.1	163	0.0005	-0.11014	Yes	-2.67483	GDSL-like lipase/acylhydrolase, putative, expressed
LOC_Os01g46720.1	225	0	-0.028749	Yes	4.30256	expressed protein
LOC_Os01g57082.1	18	0.0366	-0.022727	No	-2.39492	insulin-degrading enzyme, putative, expressed
LOC_Os01g67030.1	209	0	-0.074786	Yes	2.50947	auxin-responsive protein, putative, expressed
LOC_Os01g67360.1	132	0.002	-0.14258	No	-2.87467	methyltransferase, putative, expressed
LOC_Os02g02110.1	37	0.0286	-0.012432	No	-2.05369	Alg9-like mannosyltransferase protein, putative, expressed
LOC_Os02g20360.1	238	0	0.036519	Yes	9.97931	tyrosine aminotransferase, putative, expressed
LOC_Os02g21300.1	178	0.0001	-0.107226	Yes	2.70003	transposon protein, putative, unclassified, expressed
LOC_Os02g24632.1	148	0.0014	-0.129565	Yes	2.74902	photosystem II 44 kDa reaction center protein, putative, expressed
LOC_Os02g32770.1	185	0	-0.069542	Yes	-4.92214	cytochrome P450, putative, expressed
LOC_Os02g44654.2	88	0.0103	-0.075175	No	2.36237	cytochrome P450, putative, expressed
LOC_Os02g47350.1	72	0.016	-0.08819	No	2.34597	oxidoreductase, short chain dehydrogenase/reductase family, putative, expressed
LOC_Os02g48390.1	232	0	0.008935	Yes	5.89622	phosphoribosyl transferase, putative, expressed
LOC_Os02g56700.1	213	0	-0.050894	Yes	2.76418	dehydrogenase, putative, expressed
LOC_Os02g58270.1	145	0.0015	-0.143357	Yes	2.42105	metallo-beta-lactamase family protein, putative, expressed
LOC_Os03g03034.1	183	0	-0.089744	Yes	-8.30236	flavonol synthase/flavanone 3-hydroxylase, putative, expressed
LOC_Os03g06620.1	236	0	0.032828	Yes	7.49104	1,2-dihydroxy-3-keto-5-methylthiopentene dioxygenase protein, putative, expressed
LOC_Os03g12290.1	208	0	-0.084887	Yes	2.48596	glutamine synthetase, catalytic domain containing protein, expressed
LOC_Os03g13390.2	243	0	0.03749	Yes	19.3638	oxidoreductase, aldo/keto reductase family protein, putative, expressed
LOC_Os03g14120.1	144	0.0015	-0.153458	Yes	-2.21586	dihydrodipicolinate reductase, putative, expressed
LOC_Os03g18970.1	28	0.0327	-0.037296	No	-2.80915	protein phosphotase protein, putative, expressed
LOC_Os03g19420.2	252	0	0.01282	Yes	52.1596	nicotianamine synthase, putative, expressed
LOC_Os03g19427.1	248	0	0.02195	Yes	32.0279	nicotianamine synthase, putative, expressed
LOC_Os03g25300.1	161	0.0006	-0.113831	Yes	2.15183	peroxidase precursor, putative, expressed
LOC_Os03g29190.1	200	0	-0.066628	Yes	2.04942	PDI, putative, expressed
LOC_Os03g31026.2	166	0.0004	-0.112859	Yes	-2.22532	retrotransposon protein, putative, unclassified, expressed
LOC_Os03g57170.1	12	0.0409	-0.017288	No	-2.38848	cell cycle control protein, putative, expressed
LOC_Os03g59210.1	71	0.0166	-0.098291	No	-2.36018	expressed protein
LOC_Os03g63900.1	156	0.0008	-0.098291	Yes	-2.0175	1-aminocyclopropane-1-carboxylate oxidase 2, putative, expressed
LOC_Os04g03796.1	192	0	-0.048368	Yes	-2.36691	OsSub37 - Putative Subtilisin homologue, expressed
LOC_Os04g11850.1	9	0.0429	-0.03108	No	-5.7565	expressed protein
LOC_Os04g19740.1	152	0.001	-0.089161	Yes	-4.51095	transketolase, chloroplast precursor, putative, expressed
LOC_Os04g24140.1	229	0	-0.004856	Yes	5.4748	ribose-5-phosphate isomerase A, putative, expressed
LOC_Os04g27070.1	184	0	-0.079643	Yes	-7.11802	terpene synthase, putative, expressed
LOC_Os04g31290.1	222	0	-0.042541	Yes	3.83414	helix-loop-helix DNA-binding domain containing protein, expressed
LOC_Os04g32740.1	35	0.0302	-0.016123	No	-2.27089	hydrolase, NUDIX family, domain containing protein, expressed
LOC_Os04g32980.1	134	0.002	-0.138889	No	2.53078	protein binding protein, putative, expressed
LOC_Os04g33050.1	76	0.0139	-0.080808	No	-2.52695	HIRAN domain containing protein, putative, expressed
LOC_Os04g44250.1	151	0.0011	-0.099262	Yes	2.72831	cytokinin-O-glucosyltransferase 3, putative, expressed
LOC_Os04g44840.1	146	0.0014	-0.133256	Yes	2.00097	glycosyl hydrolase family 3 protein, putative, expressed
LOC_Os04g51660.1	125	0.0028	-0.13073	No	-12.8041	transferase family protein, putative, expressed
LOC_Os04g53620.1	214	0	-0.040793	Yes	2.79142	ubiquitin family protein, putative, expressed
LOC_Os04g56430.1	179	0.0001	-0.097125	Yes	3.21384	cysteine-rich receptor-like protein kinase, putative, expressed
LOC_Os04g56800.1	47	0.0266	-0.027001	No	2.2669	peptidyl-prolyl cis-trans isomerase, putative, expressed
LOC_Os04g57400.1	234	0	0.029138	Yes	6.14934	methylthioribose kinase, putative, expressed
LOC_Os04g57410.1	239	0	0.04662	Yes	10.1549	methylthioribose kinase, putative, expressed
LOC_Os05g32190.1	81	0.0121	-0.079837	No	2.46285	tungus CG8253-PA, putative, expressed
LOC_Os05g38590.1	31	0.0318	-0.023504	No	-2.3994	expressed protein
LOC_Os05g40384.1	224	0	-0.03885	Yes	3.95774	cytochrome P450, putative, expressed
LOC_Os05g41590.1	21	0.0353	-0.008936	No	-1.96797	glycerol-3-phosphate dehydrogenase, putative, expressed
LOC_Os05g47770.1	90	0.0102	-0.071484	No	1.97283	serine/threonine-protein kinase At1g18390 precursor, putative, expressed
LOC_Os06g01360.1	102	0.0076	-0.082362	No	2.12395	homogentisate 1,2-dioxygenase, putative, expressed
LOC_Os06g02220.1	211	0	-0.054584	Yes	2.58328	MTA/SAH nucleosidase, putative, expressed
LOC_Os06g07190.1	40	0.0282	-0.015152	No	-3.0355	RNA polymerase Rpb7, N-terminal domain containing protein, expressed
LOC_Os06g23114.1	128	0.0024	-0.13345	No	2.21152	copper methylamine oxidase precursor, putative, expressed
LOC_Os06g29180.1	227	0	-0.025058	Yes	5.18013	erythronate-4-phosphate dehydrogenase domain containing protein, expressed
LOC_Os06g29310.1	92	0.0099	-0.067793	No	2.12731	ulp1 protease family protein, putative, expressed
LOC_Os06g35650.1	3	0.0489	-0.00913	No	2.6418	reticuline oxidase-like protein precursor, putative, expressed
LOC_Os06g44180.1	15	0.0399	-0.020008	No	-2.50334	NAD dependent epimerase/dehydratase family protein, putative, expressed
LOC_Os06g48720.1	207	0	-0.094988	Yes	2.45249	cadmium/zinc-transporting ATPase 4, putative, expressed
LOC_Os07g01410.1	215	0	-0.030692	Yes	2.79389	peroxidase precursor, putative, expressed
LOC_Os07g03790.1	96	0.0093	-0.060412	No	-2.71318	lectin-like receptor kinase 7, putative, expressed
LOC_Os07g09190.1	149	0.0013	-0.119464	Yes	-5.86645	transketolase, putative, expressed
LOC_Os07g39270.1	190	0	-0.06857	Yes	-2.56598	polyprenyl synthetase, putative, expressed
LOC_Os07g42104.1	58	0.0207	-0.064491	No	-5.26456	expressed protein
LOC_Os07g44440.1	221	0	-0.052642	Yes	3.73242	peroxiredoxin, putative, expressed
LOC_Os07g48980.1	119	0.0039	-0.125291	No	2.26216	nicotianamine synthase, putative, expressed
LOC_Os08g10320.1	191	0	-0.058469	Yes	-2.46245	SHR5-receptor-like kinase, putative, expressed
LOC_Os09g05020.2	60	0.0199	-0.0608	No	-2.41927	tyrosine phosphatase family protein, putative, expressed
LOC_Os09g28050.1	233	0	0.019037	Yes	6.06038	asparate aminotransferase, putative, expressed
LOC_Os09g31270.1	104	0.007	-0.078671	No	-2.37499	polygalacturonase, putative, expressed
LOC_Os09g38772.1	120	0.0038	-0.11519	No	3.23038	MOSC domain-containing protein, mitochondrial precursor, putative, expressed
LOC_Os09g38777.1	20	0.0361	-0.019037	No	-2.09976	MOSC domain-containing protein, mitochondrial precursor, putative, expressed
LOC_Os09g39070.1	168	0.0003	-0.109169	Yes	2.10362	thiol protease SEN102 precursor, putative, expressed
LOC_Os09g39320.1	29	0.0326	-0.027195	No	-1.9731	CTR1-like protein kinase, putative, expressed
LOC_Os10g03390.1	150	0.0011	-0.109363	Yes	2.61055	transferase family protein, putative, expressed
LOC_Os10g07556.1	180	0	-0.087024	Yes	-93.0833	wall-associated receptor kinase-like 22 precursor, putative, expressed
LOC_Os10g28360.1	107	0.0061	-0.081391	No	-2.14439	1,2-dihydroxy-3-keto-5-methylthiopentene dioxygenase protein, putative, expressed
LOC_Os10g32060.1	171	0.0002	-0.111888	Yes	-2.72183	retrotransposon protein, putative, Ty3-gypsy subclass, expressed
LOC_Os11g02830.1	84	0.0113	-0.082556	No	2.1867	protein kinase domain containing protein, expressed
LOC_Os11g04550.1	66	0.0187	-0.082751	No	-2.75811	sulfotransferase domain containing protein, expressed
LOC_Os11g11050.1	228	0	-0.014957	Yes	5.32204	initiation factor 2 subunit family domain containing protein, expressed
LOC_Os11g15340.2	143	0.0015	-0.163559	Yes	-40.4679	SAM dependent carboxyl methyltransferase family protein, putative, expressed
LOC_Os11g16580.1	108	0.006	-0.07129	No	-2.35259	endonuclease III-like protein 1, putative, expressed
LOC_Os11g17504.1	41	0.0275	-0.005051	No	-2.27511	retrotransposon protein, putative, Ty1-copia subclass, expressed
LOC_Os11g18366.2	188	0	-0.072261	Yes	-2.72172	cycloartenol synthase, putative, expressed
LOC_Os11g18570.1	11	0.0415	-0.027389	No	-2.83791	cytochrome P450, putative, expressed
LOC_Os11g20090.1	78	0.0133	-0.077117	No	-2.36598	O-methyltransferase, putative, expressed
LOC_Os11g29370.1	231	0	-0.001166	Yes	5.89614	haloacid dehalogenase-like hydrolase family protein, putative, expressed
LOC_Os12g02370.2	174	0.0001	-0.114608	Yes	-2.15586	chalcone--flavonone isomerase, putative, expressed
LOC_Os12g25630.1	175	0.0001	-0.104507	Yes	1.96778	sulfite oxidase, putative, expressed
LOC_Os12g31880.1	93	0.0098	-0.057692	No	-2.25663	translation initiation factor, putative, expressed
LOC_Os12g34124.1	140	0.0018	-0.160839	No	2.07852	mitochondrial ribosomal protein S3, putative, expressed
LOC_Os12g39860.1	210	0	-0.064685	Yes	2.5813	phosphoribosyl transferase, putative, expressed
LOC_Os12g42870.1	33	0.0306	-0.019814	No	-2.6614	Mur ligase family protein, putative, expressed

## Sheet: GO3677
Locus name	Rank in Gene List	Rank Metric Score	Running ES	Core Enrichment	Fold change	Gene Product Name
LOC_Os01g04800.1	121	0.0037	0.308913	Yes	2.20512	B3 DNA binding domain containing protein, expressed
LOC_Os01g16100.1	85	0.011	0.255189	Yes	-3.96473	translin, putative, expressed
LOC_Os01g48170.1	57	0.0208	0.167277	Yes	3.13118	homeobox domain containing protein, expressed
LOC_Os01g58420.1	75	0.0145	0.194139	Yes	-2.11348	AP2 domain containing protein, expressed
LOC_Os01g72370.1	241	0	0.055556	No	16.3872	helix-loop-helix DNA-binding domain containing protein, expressed
LOC_Os02g01360.1	48	0.026	0.101954	Yes	-2.84305	OsMADS60 - MADS-box family gene with MIKCc type-box, expressed
LOC_Os02g47190.1	5	0.0474	0.130037	Yes	-2.88172	MYB family transcription factor, putative, expressed
LOC_Os02g57520.1	77	0.0138	0.237485	Yes	-2.81238	DNA binding protein, putative, expressed
LOC_Os03g26210.1	240	0	0.007936	No	12.5677	helix-loop-helix DNA-binding domain containing protein, expressed
LOC_Os03g27090.1	162	0.0006	0.237485	No	3.55072	MYB family transcription factor, putative, expressed
LOC_Os03g29190.1	200	0	0.126984	No	2.04942	PDI, putative, expressed
LOC_Os03g53000.1	97	0.0089	0.2558	Yes	2.25773	XRCC4, putative, expressed
LOC_Os04g02140.1	26	0.0338	0.092186	Yes	-2.95186	transposon protein, putative, CACTA, En/Spm sub-class, expressed
LOC_Os04g21950.1	74	0.015	0.14652	Yes	2.04551	WRKY51, expressed
LOC_Os05g28470.1	2	0.0496	0.039072	Yes	-2.41983	expressed protein
LOC_Os06g10880.1	43	0.027	0.071429	Yes	-2.37246	bZIP transcription factor, putative, expressed
LOC_Os07g48570.1	115	0.0049	0.282662	Yes	2.1521	expressed protein
LOC_Os08g33670.1	153	0.001	0.224054	No	-2.5271	no apical meristem protein, putative, expressed
LOC_Os10g26280.1	56	0.0208	0.119658	Yes	-3.77905	ORC3 - Putative origin recognition complex subunit 3, expressed
LOC_Os11g02480.2	4	0.0488	0.082418	Yes	-2.3159	WRKY46, expressed
LOC_Os11g16580.1	108	0.006	0.260684	Yes	-2.35259	endonuclease III-like protein 1, putative, expressed

## Sheet: GO55114
Locus name	Rank in Gene List	Rank Metric Score	Running ES	Core Enrichment	Fold change	Gene Product Name
LOC_Os01g08810.1	52	0.0235	-0.089718	No	-2.02213	cytochrome P450, putative, expressed
LOC_Os01g16152.1	73	0.0151	-0.110023	No	-2.08062	peroxiredoxin, putative, expressed
LOC_Os01g67030.1	209	0	-0.129608	Yes	2.50947	auxin-responsive protein, putative, expressed
LOC_Os02g21300.1	178	0.0001	-0.138105	Yes	2.70003	transposon protein, putative, unclassified, expressed
LOC_Os02g24632.1	148	0.0014	-0.187788	Yes	2.74902	photosystem II 44 kDa reaction center protein, putative, expressed
LOC_Os02g32770.1	185	0	-0.09591	Yes	-4.92214	cytochrome P450, putative, expressed
LOC_Os02g44654.2	88	0.0103	-0.140265	No	2.36237	cytochrome P450, putative, expressed
LOC_Os02g47350.1	72	0.016	-0.142281	No	2.34597	oxidoreductase, short chain dehydrogenase/reductase family, putative, expressed
LOC_Os02g56700.1	213	0	-0.110743	Yes	2.76418	dehydrogenase, putative, expressed
LOC_Os03g03034.1	183	0	-0.123704	Yes	-8.30236	flavonol synthase/flavanone 3-hydroxylase, putative, expressed
LOC_Os03g06620.1	236	0	0.043635	Yes	7.49104	1,2-dihydroxy-3-keto-5-methylthiopentene dioxygenase protein, putative, expressed
LOC_Os03g13390.2	243	0	0.049107	Yes	19.3638	oxidoreductase, aldo/keto reductase family protein, putative, expressed
LOC_Os03g14120.1	144	0.0015	-0.206653	Yes	-2.21586	dihydrodipicolinate reductase, putative, expressed
LOC_Os03g25300.1	161	0.0006	-0.135657	Yes	2.15183	peroxidase precursor, putative, expressed
LOC_Os03g29190.1	200	0	-0.126152	Yes	2.04942	PDI, putative, expressed
LOC_Os03g63900.1	156	0.0008	-0.150058	Yes	-2.0175	1-aminocyclopropane-1-carboxylate oxidase 2, putative, expressed
LOC_Os04g19740.1	152	0.001	-0.168923	Yes	-4.51095	transketolase, chloroplast precursor, putative, expressed
LOC_Os04g24140.1	229	0	0.038162	Yes	5.4748	ribose-5-phosphate isomerase A, putative, expressed
LOC_Os04g31290.1	222	0	-0.040755	Yes	3.83414	helix-loop-helix DNA-binding domain containing protein, expressed
LOC_Os05g40384.1	224	0	-0.012961	Yes	3.95774	cytochrome P450, putative, expressed
LOC_Os05g41590.1	21	0.0353	0.011953	No	-1.96797	glycerol-3-phosphate dehydrogenase, putative, expressed
LOC_Os06g01360.1	102	0.0076	-0.166043	No	2.12395	homogentisate 1,2-dioxygenase, putative, expressed
LOC_Os06g23114.1	128	0.0024	-0.208669	No	2.21152	copper methylamine oxidase precursor, putative, expressed
LOC_Os06g29180.1	227	0	0.010369	Yes	5.18013	erythronate-4-phosphate dehydrogenase domain containing protein, expressed
LOC_Os06g35650.1	3	0.0489	0.018865	No	2.6418	reticuline oxidase-like protein precursor, putative, expressed
LOC_Os06g44180.1	15	0.0399	0.002016	No	-2.50334	NAD dependent epimerase/dehydratase family protein, putative, expressed
LOC_Os07g01410.1	215	0	-0.082949	Yes	2.79389	peroxidase precursor, putative, expressed
LOC_Os07g44440.1	221	0	-0.073013	Yes	3.73242	peroxiredoxin, putative, expressed
LOC_Os10g28360.1	107	0.0061	-0.151642	No	-2.14439	1,2-dihydroxy-3-keto-5-methylthiopentene dioxygenase protein, putative, expressed
LOC_Os12g25630.1	175	0.0001	-0.161434	Yes	1.96778	sulfite oxidase, putative, expressed
LOC_Os12g34124.1	140	0.0018	-0.225518	Yes	2.07852	mitochondrial ribosomal protein S3, putative, expressed

## Sheet: GO44446
Locus name	Rank in Gene List	Rank Metric Score	Running ES	Core Enrichment	Fold change	Gene Product Name
LOC_Os01g13080.1	13	0.0409	-0.011417	Yes	1.99536	60S acidic ribosomal protein, putative, expressed
LOC_Os01g15340.1	194	0	0.119561	No	-2.35902	flowering promoting factor-like 1, putative, expressed
LOC_Os01g16152.1	73	0.0151	0.061288	Yes	-2.08062	peroxiredoxin, putative, expressed
LOC_Os01g49660.1	55	0.0217	0.009263	Yes	-2.04997	reticulon domain containing protein, putative, expressed
LOC_Os01g51020.1	67	0.0186	0.034791	Yes	-3.89642	60S ribosomal protein L28-1, putative, expressed
LOC_Os01g52170.1	109	0.0059	0.082938	Yes	-2.9012	expressed protein
LOC_Os01g67360.1	132	0.002	0.0838	Yes	-2.87467	methyltransferase, putative, expressed
LOC_Os01g72370.1	241	0	0.061611	No	16.3872	helix-loop-helix DNA-binding domain containing protein, expressed
LOC_Os02g02110.1	37	0.0286	0.012171	Yes	-2.05369	Alg9-like mannosyltransferase protein, putative, expressed
LOC_Os02g24632.1	148	0.0014	0.227704	Yes	2.74902	photosystem II 44 kDa reaction center protein, putative, expressed
LOC_Os02g47350.1	72	0.016	0.038561	Yes	2.34597	oxidoreductase, short chain dehydrogenase/reductase family, putative, expressed
LOC_Os02g54730.1	205	0	0.094894	No	2.31197	transmembrane amino acid transporter protein, putative, expressed
LOC_Os03g02420.1	212	0	0.116652	No	2.58752	KH domain containing protein, putative, expressed
LOC_Os03g09870.1	133	0.002	0.106527	Yes	2.03549	mitochondrial import inner membrane translocase subunit Tim17, putative, expressed
LOC_Os03g12530.1	141	0.0017	0.178479	Yes	2.13128	cation efflux family protein, putative, expressed
LOC_Os03g14120.1	144	0.0015	0.191728	Yes	-2.21586	dihydrodipicolinate reductase, putative, expressed
LOC_Os03g15700.1	103	0.0071	0.028975	Yes	2.32957	splicing factor 3A subunit 2, putative, expressed
LOC_Os03g18500.1	63	0.0195	0.026282	Yes	2.43601	mitochondrial import inner membrane translocase subunit Tim17, putative, expressed
LOC_Os03g31026.2	166	0.0004	0.169862	No	-2.22532	retrotransposon protein, putative, unclassified, expressed
LOC_Os04g02140.1	26	0.0338	-0.045562	Yes	-2.95186	transposon protein, putative, CACTA, En/Spm sub-class, expressed
LOC_Os04g21610.1	86	0.0107	0.082077	Yes	-2.01871	expressed protein
LOC_Os04g35620.1	32	0.0317	-0.019065	Yes	-2.32433	expressed protein
LOC_Os04g44840.1	146	0.0014	0.209716	Yes	2.00097	glycosyl hydrolase family 3 protein, putative, expressed
LOC_Os04g59020.1	123	0.0034	0.044054	Yes	-13.1464	integral membrane protein, putative, expressed
LOC_Os05g28470.1	2	0.0496	0.013249	Yes	-2.41983	expressed protein
LOC_Os05g38590.1	31	0.0318	-0.041792	Yes	-2.3994	expressed protein
LOC_Os05g40384.1	224	0	0.114713	No	3.95774	cytochrome P450, putative, expressed
LOC_Os05g48340.1	139	0.0018	0.133025	Yes	-2.12511	proteasome-related, putative, expressed
LOC_Os06g07190.1	40	0.0282	0.02542	Yes	-3.0355	RNA polymerase Rpb7, N-terminal domain containing protein, expressed
LOC_Os06g46930.1	83	0.0113	0.068828	Yes	-4.58645	ribosomal protein L24, putative, expressed
LOC_Os07g41790.2	137	0.0019	0.115037	Yes	1.95904	LSM domain containing protein, expressed
LOC_Os08g31830.1	124	0.0029	0.066782	Yes	2.12119	UPF0041 domain containing protein, putative, expressed
LOC_Os09g23300.1	182	0	0.148966	No	-17.6933	integral membrane protein, putative, expressed
LOC_Os09g31270.1	104	0.007	0.051702	Yes	-2.37499	polygalacturonase, putative, expressed
LOC_Os10g03540.1	42	0.0273	0.043408	Yes	2.33382	ribosomal protein L7Ae, putative, expressed
LOC_Os10g26280.1	56	0.0208	0.031991	Yes	-3.77905	ORC3 - Putative origin recognition complex subunit 3, expressed
LOC_Os11g02080.1	79	0.0132	0.060319	Yes	2.18744	expressed protein
LOC_Os11g16580.1	108	0.006	0.060211	Yes	-2.35259	endonuclease III-like protein 1, putative, expressed
LOC_Os12g13340.1	223	0	0.091986	No	3.93033	expressed protein
LOC_Os12g25630.1	175	0.0001	0.154675	No	1.96778	sulfite oxidase, putative, expressed
LOC_Os12g34124.1	140	0.0018	0.155752	Yes	2.07852	mitochondrial ribosomal protein S3, putative, expressed
LOC_Os12g35630.1	129	0.0023	0.070551	Yes	-2.11691	elongation factor TS family protein, expressed
LOC_Os12g39860.1	210	0	0.098664	No	2.5813	phosphoribosyl transferase, putative, expressed
LOC_Os12g42870.1	33	0.0306	0.003662	Yes	-2.6614	Mur ligase family protein, putative, expressed

## Sheet: GO42221
Locus name	Rank in Gene List	Rank Metric Score	Running ES	Core Enrichment	Fold change	Gene Product Name
LOC_Os01g15340.1	194	0	-0.136878	Yes	#REF!	#REF!
LOC_Os01g16152.1	73	0.0151	-0.125393	No	#REF!	#REF!
LOC_Os01g58420.1	75	0.0145	-0.053965	No	#REF!	#REF!
LOC_Os01g72370.1	241	0	-0.02297	Yes	#REF!	#REF!
LOC_Os02g02110.1	37	0.0286	-0.127281	No	#REF!	#REF!
LOC_Os02g38230.1	130	0.0022	-0.256136	No	#REF!	#REF!
LOC_Os02g43410.1	244	0	0.003933	Yes	#REF!	#REF!		YSL15
LOC_Os02g58270.1	145	0.0015	-0.241976	Yes	#REF!	#REF!
LOC_Os03g03034.1	183	0	-0.168659	Yes	#REF!	#REF!
LOC_Os03g12510.1	254	0	0	Yes	#REF!	#REF!
LOC_Os03g13160.1	154	0.0009	-0.241504	Yes	#REF!	#REF!
LOC_Os03g25300.1	161	0.0006	-0.232221	Yes	#REF!	#REF!
LOC_Os03g27090.1	162	0.0006	-0.196507	Yes	3.55072	MYB family transcription factor, putative, expressed
LOC_Os03g29190.1	200	0	-0.123191	Yes	2.04942	PDI, putative, expressed
LOC_Os04g21950.1	74	0.015	-0.089679	No	2.04551	WRKY51, expressed
LOC_Os04g45900.1	218	0	-0.042007	Yes	3.21931	transposon protein, putative, unclassified, expressed
LOC_Os05g48040.1	142	0.0017	-0.26888	Yes	2.57867	MATE efflux family protein, putative, expressed
LOC_Os06g10880.1	43	0.027	-0.113593	No	-2.37246	bZIP transcription factor, putative, expressed
LOC_Os06g48720.1	207	0	-0.113908	Yes	2.45249	cadmium/zinc-transporting ATPase 4, putative, expressed
LOC_Os07g01410.1	215	0	-0.068911	Yes	2.79389	peroxidase precursor, putative, expressed
LOC_Os07g44440.1	221	0	-0.015104	Yes	3.73242	peroxiredoxin, putative, expressed
LOC_Os08g44830.1	49	0.0257	-0.099906	No	2.02923	ZOS8-14 - C2H2 zinc finger protein, expressed
LOC_Os10g26280.1	56	0.0208	-0.090623	No	-3.77905	ORC3 - Putative origin recognition complex subunit 3, expressed
LOC_Os11g11050.1	228	0	-0.005821	Yes	5.32204	initiation factor 2 subunit family domain containing protein, expressed
LOC_Os12g25630.1	175	0.0001	-0.173537	Yes	1.96778	sulfite oxidase, putative, expressed
LOC_Os12g36840.1	173	0.0001	-0.204846	Yes	-2.90039	pathogenesis-related Bet v I family protein, putative, expressed
LOC_Os12g36850.1	186	0	-0.141756	Yes	-4.10834	pathogenesis-related Bet v I family protein, putative, expressed
LOC_Os12g39860.1	210	0	-0.087004	Yes	2.5813	phosphoribosyl transferase, putative, expressed

## Sheet: GO55085
Locus name	Rank in Gene List	Rank Metric Score	Running ES	Core Enrichment	Fold change	Gene Product Name
LOC_Os01g42370.1	193	0	-0.247565	Yes	#REF!	#REF!
LOC_Os01g56420.1	216	0	-0.219516	Yes	#REF!	#REF!
LOC_Os01g65100.1	230	0	-0.152167	Yes	#REF!	#REF!
LOC_Os01g65110.1	246	0	-0.093551	Yes	#REF!	#REF!
LOC_Os01g74110.1	7	0.0454	0.093551	No	#REF!	#REF!
LOC_Os02g43410.1	244	0	-0.127645	Yes	#REF!	#REF!
LOC_Os02g54730.1	205	0	-0.257138	Yes	#REF!	#REF!
LOC_Os03g09870.1	133	0.002	-0.199698	Yes	#REF!	#REF!
LOC_Os03g12530.1	141	0.0017	-0.191804	Yes	#REF!	#REF!
LOC_Os03g18500.1	63	0.0195	-0.108163	No	2.43601	mitochondrial import inner membrane translocase subunit Tim17, putative, expressed
LOC_Os03g46454.1	249	0	-0.020994	Yes	33.5939	metal cation transporter, putative, expressed
LOC_Os03g46470.1	226	0	-0.177528	Yes	4.32395	metal cation transporter, putative, expressed
LOC_Os03g54000.1	237	0	-0.139906	Yes	8.73947	oligopeptide transporter, putative, expressed
LOC_Os04g44300.1	157	0.0007	-0.176016	Yes	2.01	transposon protein, putative, unclassified, expressed
LOC_Os04g45900.1	218	0	-0.185422	Yes	3.21931	transposon protein, putative, unclassified, expressed
LOC_Os04g59020.1	123	0.0034	-0.284515	Yes	-13.1464	integral membrane protein, putative, expressed
LOC_Os05g01570.1	0	0.0497	0.038462	No	-2.48937	auxin-induced protein 5NG4, putative, expressed
LOC_Os05g12320.1	1	0.0496	0.076923	No	-2.95289	nodulin MtN3 family protein, putative, expressed
LOC_Os05g48040.1	142	0.0017	-0.153342	Yes	2.57867	MATE efflux family protein, putative, expressed
LOC_Os06g10580.1	126	0.0028	-0.211958	Yes	-2.00913	cyclic nucleotide-gated ion channel, putative, expressed
LOC_Os06g48720.1	207	0	-0.223043	Yes	2.45249	cadmium/zinc-transporting ATPase 4, putative, expressed
LOC_Os07g15460.1	247	0	-0.055089	Yes	27.1772	metal transporter Nramp6, putative, expressed
LOC_Os08g31830.1	124	0.0029	-0.246053	Yes	2.12119	UPF0041 domain containing protein, putative, expressed
LOC_Os09g23300.1	182	0	-0.242358	Yes	-17.6933	integral membrane protein, putative, expressed
LOC_Os11g04020.1	251	0	0.0131	Yes	39.8097	major facilitator superfamily antiporter, putative, expressed
LOC_Os11g05390.1	110	0.0058	-0.270574	No	3.14956	transporter, major facilitator family, putative, expressed

## Sheet: GO6355
Locus name	Rank in Gene List	Rank Metric Score	Running ES	Core Enrichment	Fold change	Gene Product Name
LOC_Os01g04800.1	121	0.0037	0.322082	No	2.20512	B3 DNA binding domain containing protein, expressed
LOC_Os01g09990.1	122	0.0036	0.377637	No	-2.25273	helix-loop-helix DNA-binding domain containing protein, expressed
LOC_Os01g48170.1	57	0.0208	0.233474	Yes	3.13118	homeobox domain containing protein, expressed
LOC_Os01g58420.1	75	0.0145	0.33685	Yes	-2.11348	AP2 domain containing protein, expressed
LOC_Os01g72370.1	241	0	0.054852	No	16.3872	helix-loop-helix DNA-binding domain containing protein, expressed
LOC_Os02g01360.1	48	0.026	0.151899	Yes	-2.84305	OsMADS60 - MADS-box family gene with MIKCc type-box, expressed
LOC_Os02g31890.1	25	0.0342	0.009845	Yes	-3.25405	ZOS2-08 - C2H2 zinc finger protein, expressed
LOC_Os02g57520.1	77	0.0138	0.388186	Yes	-2.81238	DNA binding protein, putative, expressed
LOC_Os03g27019.1	177	0.0001	0.26512	No	2.05578	expressed protein
LOC_Os04g02140.1	26	0.0338	0.065401	Yes	-2.95186	transposon protein, putative, CACTA, En/Spm sub-class, expressed
LOC_Os04g21950.1	74	0.015	0.281294	Yes	2.04551	WRKY51, expressed
LOC_Os06g10880.1	43	0.027	0.113221	Yes	-2.37246	bZIP transcription factor, putative, expressed
LOC_Os06g22700.1	65	0.019	0.259494	Yes	2.32514	zinc finger family protein, putative, expressed
LOC_Os07g48570.1	115	0.0049	0.287623	No	2.1521	expressed protein
LOC_Os08g33670.1	153	0.001	0.30661	No	-2.5271	no apical meristem protein, putative, expressed
LOC_Os08g44830.1	49	0.0257	0.207454	Yes	2.02923	ZOS8-14 - C2H2 zinc finger protein, expressed
LOC_Os11g02480.2	4	0.0488	0.038678	Yes	-2.3159	WRKY46, expressed
LOC_Os11g05780.1	30	0.0323	0.108298	Yes	1.95875	DUF623 domain containing protein, expressed

## Sheet: GO17144
Locus name	Rank in Gene List	Rank Metric Score	Running ES	Core Enrichment	Fold change	Gene Product Name
LOC_Os01g16152.1	73	0.0151	-0.247899	No	-2.08062	peroxiredoxin, putative, expressed
LOC_Os01g58420.1	75	0.0145	-0.193277	No	-2.11348	AP2 domain containing protein, expressed
LOC_Os03g06620.1	236	0	-0.113445	Yes	7.49104	1,2-dihydroxy-3-keto-5-methylthiopentene dioxygenase protein, putative, expressed
LOC_Os03g19420.2	252	0	0.008403	Yes	52.1596	nicotianamine synthase, putative, expressed
LOC_Os03g19427.1	248	0	-0.037815	Yes	32.0279	nicotianamine synthase, putative, expressed
LOC_Os03g25300.1	161	0.0006	-0.239496	No	2.15183	peroxidase precursor, putative, expressed
LOC_Os04g57400.1	234	0	-0.168067	Yes	6.14934	methylthioribose kinase, putative, expressed
LOC_Os04g57410.1	239	0	-0.063025	Yes	10.1549	methylthioribose kinase, putative, expressed
LOC_Os06g01360.1	102	0.0076	-0.243698	No	2.12395	homogentisate 1,2-dioxygenase, putative, expressed
LOC_Os06g29180.1	227	0	-0.264706	Yes	5.18013	erythronate-4-phosphate dehydrogenase domain containing protein, expressed
LOC_Os07g01410.1	215	0	-0.340336	Yes	2.79389	peroxidase precursor, putative, expressed
LOC_Os07g09190.1	149	0.0013	-0.252101	No	-5.86645	transketolase, putative, expressed
LOC_Os07g44440.1	221	0	-0.302521	Yes	3.73242	peroxiredoxin, putative, expressed
LOC_Os07g48980.1	119	0.0039	-0.189076	No	2.26216	nicotianamine synthase, putative, expressed
LOC_Os10g28360.1	107	0.0061	-0.201681	No	-2.14439	1,2-dihydroxy-3-keto-5-methylthiopentene dioxygenase protein, putative, expressed
LOC_Os11g29370.1	231	0	-0.218487	Yes	5.89614	haloacid dehalogenase-like hydrolase family protein, putative, expressed
LOC_Os12g39860.1	210	0	-0.382353	Yes	2.5813	phosphoribosyl transferase, putative, expressed

[truncated: 6 more sheets: GO6811, GO15075, GO42592, GO19752, GO5886, GO44283]
