# Supplementary material for: Modulation of defence and iron homeostasis genes in rice roots by the diazotrophic endophyte Herbaspirillum seropedicae
Source: Sci Rep. 2019 Jul 22;9:10573. doi: 10.1038/s41598-019-45866-w (PMC6646362; doi:10.1038/s41598-019-45866-w)
Supplement: Supplementary file 4 — Dataset 3 [file 41598_2019_45866_MOESM4_ESM.xlsx]

## Sheet: Plan1
Supplementary table 5: Genes of H. seropedicae expressed during interaction with rice roots.
Hsero (in-house name)	Locus_tag	RPKM	Coverage	Function Description	Cluster of Orthologs Groups
Hsero_3029	HSERO_RS15200	1376.43	1.33585	aceB malate synthase protein 3448631:3450217 reverse	C - Energy production and conversion
Hsero_1926	HSERO_RS09610	3606.31	3.5	acpP acyl carrier protein 2183562:2183801 forward	I;Q - Lipid transport and metabolism;Secondary metabolites biosynthesis, transport and catabolism
Hsero_4209	HSERO_RS21045	3796.12	3.68421	acpP acyl carrier protein 4813636:4813863 forward	I;Q - Lipid transport and metabolism;Secondary metabolites biosynthesis, transport and catabolism
Hsero_4310	HSERO_RS21540	2046.14	1.98582	ahpC peroxiredoxin protein 4929208:4929771 reverse	O - Posttranslational modification, protein turnover, chaperones
Hsero_0085	HSERO_RS00425	4409.17	4.27919	amtB ammonium transporter transmembrane protein 99406:100938 forward	P - Inorganic ion transport and metabolism
Hsero_4316	HSERO_RS21570	1272.07	1.23457	ansA cytoplasmic L-asparaginase I protein 4937973:4938458 forward	E - Amino acid transport and metabolism
Hsero_3932	HSERO_RS19635	5326.1	5.16908	ansB L-asparaginase/archaeal Glu-tRNAGln amidotransferase subunit D protein 4504293:4505120 forward	J;E - Translation, ribosomal structure and biogenesis;Amino acid transport and metabolism
Hsero_1424	HSERO_RS07160	997.757	0.968343	aroG 3-deoxy-D-arabino-heptulosonate 7-phosphate (DAHP) synthase protein 1636877:1637950 forward	E - Amino acid transport and metabolism
Hsero_4200	HSERO_RS21005	1739.31	1.68803	asnB asparagine synthase (glutamine-hydrolyzing) protein 4805479:4807350 forward	E - Amino acid transport and metabolism
Hsero_4364	HSERO_RS21815	2245.18	2.17899	atpA F0F1-type ATP synthase, alpha subunit protein 4996010:4997551 reverse	C - Energy production and conversion
Hsero_4368	HSERO_RS21835	1805.04	1.75182	atpB F0F1-type ATP synthase, subunit a protein 4998998:4999819 reverse	C - Energy production and conversion
Hsero_4361	HSERO_RS21800	3702.53	3.59338	atpC F0F1-type ATP synthase, epsilon subunit protein 4993105:4993527 reverse	C - Energy production and conversion
Hsero_4362	HSERO_RS21805	1941.61	1.88437	atpD F0F1-type ATP synthase, beta subunit protein 4993649:4995049 reverse	C - Energy production and conversion
Hsero_4367	HSERO_RS21830	3853.44	3.73984	atpE F0F1-type ATP synthase, subunit c protein 4998677:4998922 reverse	C - Energy production and conversion
Hsero_4366	HSERO_RS21825	1400.09	1.35881	atpF F0F1-type ATP synthase, subunit b protein 4998132:4998602 reverse	C - Energy production and conversion
Hsero_4363	HSERO_RS21810	1227.48	1.19129	atpG F0F1-type ATP synthase, gamma subunit protein 4995107:4995979 reverse	C - Energy production and conversion
Hsero_4365	HSERO_RS21820	1157.73	1.1236	atpH F0F1-type ATP synthase, delta subunit 4997597:4998130 reverse	C - Energy production and conversion
Hsero_4369	HSERO_RS21840	1553.03	1.50725	atpI F0F1-type ATP synthase, subunit I protein 4999816:5000160 reverse	C - Energy production and conversion
Hsero_0688	HSERO_RS03435	2404.21	2.33333	bfr bacterioferritin (cytochrome b1) protein 752135:752614 reverse	P - Inorganic ion transport and metabolism
Hsero_3846	HSERO_RS19200	1769.33	1.71717	ccmA integral membrane protein involved in cell shape determination protein 4405440:4405835 reverse	M - Cell wall
Hsero_2981	HSERO_RS14950	2926.51	2.84024	cheW CheW chemotaxis protein, positive regulator of CheA protein activity 3396753:3397259 reverse	T;N - Signal transduction mechanisms;Cell motility
Hsero_2023	HSERO_RS10130	1040.78	1.0101	cheY CheY chemotaxis protein 2287520:2287915 forward	T - Signal transduction mechanisms
Hsero_2983	HSERO_RS14960	1013.48	0.983607	cheY chemotaxis cheY protein 3399489:3399854 reverse	T - Signal transduction mechanisms
Hsero_3095	HSERO_RS15530	1112.42	1.07962	cheZ chemotaxis phosphatase protein 3549294:3550034 forward	T;N - Signal transduction mechanisms;Cell motility
Hsero_1399	HSERO_RS07030	2110.84	2.04861	clpA ATP-dependent protease (ATP-binding specificity subunit) protein 1600463:1602766 forward	O - Posttranslational modification, protein turnover, chaperones
Hsero_2582	HSERO_RS12915	1840.54	1.78628	clpP ATP-dependent Clp protease (proteolytic subunit) protein 2945129:2945755 reverse	U;O - Intracellular trafficking, secretion, and vesicular transport;Posttranslational modification, protein turnover, chaperones
Hsero_1398	HSERO_RS07025	2485.99	2.4127	clpS ATP-dependent Clp protease adaptor protein 1600152:1600466 forward	O - Posttranslational modification, protein turnover, chaperones
Hsero_3690	HSERO_RS18415	1971.42	1.9133	cmk cytidylate kinase protein 4224404:4225072 reverse	F - Nucleotide transport and metabolism
Hsero_4157	HSERO_RS20770	1053.11	1.02207	coxC cytochrome c oxidase subunit III transmembrane protein 4757352:4758212 reverse	C - Energy production and conversion
Hsero_1397	HSERO_RS07020	12145.5	11.7874	cspD cold-shock DNA-binding domain protein 1599607:1599813 reverse	K - Transcription
Hsero_3028	HSERO_RS15195	5176.77	5.02415	cspD cold shock-like transcription regulator protein 3448267:3448473 forward	K - Transcription
Hsero_1135	HSERO_RS05695	994.631	0.965309	dadA Glycine/D-amino acid oxidases (deaminating) protein 1293990:1295315 forward	E - Amino acid transport and metabolism
Hsero_1684	HSERO_RS08375	1171.24	1.13671	dadA glycine/D-amino acid oxidase (deaminating) protein 1907188:1908489 reverse	E - Amino acid transport and metabolism
Hsero_2618	HSERO_RS13105	994.631	0.965309	dctA C4-dicarboxylate transport transmembrane protein 2987629:2988954 reverse	C - Energy production and conversion
Hsero_2686	HSERO_RS13480	1331.05	1.29181	dctP TRAP-type C4-dicarboxylate transport system, periplasmic component protein 3065120:3065986 reverse	G - Carbohydrate transport and metabolism
Hsero_2685	HSERO_RS13475	1138.93	1.10535	dctQ TRAP-type C4-dicarboxylate transport system, small permease component protein 3064545:3065123 reverse	G - Carbohydrate transport and metabolism
Hsero_0168	HSERO_RS00840	1780.9	1.7284	dksA DnaK suppressor protein 174653:175138 forward	T - Signal transduction mechanisms
Hsero_3063	HSERO_RS15375	2075.06	2.01389	efp translation elongation factor P (EF-P)/translation initiation factor 5A (eIF-5A) protein 3519361:3519936 forward	J - Translation, ribosomal structure and biogenesis
Hsero_1927	HSERO_RS09615	1327.38	1.28824	fabF1 3-oxoacyl-[acyl-carrier-protein] synthase II protein 2183835:2185076 forward	I;Q - Lipid transport and metabolism;Secondary metabolites biosynthesis, transport and catabolism
Hsero_4208	HSERO_RS21040	1003.12	0.973545	fabH 3-oxoacyl-(acyl-carrier-protein) synthase III protein 4812705:4813649 forward	I - Lipid transport and metabolism
Hsero_1626	HSERO_RS08090	1908.1	1.85185	fdxA ferredoxin protein 1849404:1849727 reverse	C - Energy production and conversion
Hsero_2869	HSERO_RS14380	1693.77	1.64384	fdxN ferredoxin (2[4Fe-4S]) protein 3255734:3255952 reverse	C - Energy production and conversion
Hsero_3203	HSERO_RS16055	1645.14	1.59664	fixN cbb3-type cytochrome c oxidase, subunit I transmembrane protein 3664570:3665997 reverse	C - Energy production and conversion
Hsero_3201	HSERO_RS16040	1678.64	1.62915	fixP cbb3-type cytochrome c oxidase, subunit III transmembrane protein 3662818:3663750 reverse	C - Energy production and conversion
Hsero_2069	HSERO_RS10350	2976.64	2.88889	flaG flagellin protein 2330833:2331192 reverse	N - Cell motility
Hsero_2032	HSERO_RS10175	1077.52	1.04575	flgA flagellar basal body P-ring formation protein 2296248:2297012 reverse	N;O - Cell motility;Posttranslational modification, protein turnover, chaperones
Hsero_2034	HSERO_RS10185	1017.65	0.987654	flgC Flagellar basal-body rod protein 2297631:2298035 forward	N - Cell motility
Hsero_2035	HSERO_RS10190	1083.11	1.05118	flgD flagellar basal-body rod modification protein 2298046:2298768 forward	N - Cell motility
Hsero_2038	HSERO_RS10205	1368.57	1.32822	flgG flagellar basal-body rod FlgG protein 2300996:2301778 forward	N - Cell motility
Hsero_2039	HSERO_RS10210	1810.96	1.75758	flgH flagellar basal-body L-ring protein 2301844:2302503 forward	N - Cell motility
Hsero_2043	HSERO_RS10230	1017.65	0.987654	flgL flagellar hook-filament junction protein, N-terminus flagellin protein 2307237:2308370 forward	N - Cell motility
Hsero_2030	HSERO_RS10165	1257.1	1.22004	flgN flagellar biosynthesis/type III secretory pathway chaperone protein 2295283:2295741 reverse	N;U;O - Cell motility;Intracellular trafficking, secretion, and vesicular transport;Posttranslational modification, protein turnover, chaperones
Hsero_2988	HSERO_RS14985	1367	1.3267	flhC flagellar transcription activator regulator protein 3403470:3404072 reverse	K - Transcription
Hsero_2989	HSERO_RS14990	4925.07	4.77987	flhD flagellar transcription activator protein 3404245:3404562 reverse	K - Transcription
Hsero_2070	HSERO_RS10355	9348.13	9.07254	fliC flagellin protein; filament structural protein 2331271:2332359 reverse	N - Cell motility
Hsero_2058	HSERO_RS10305	1241.42	1.20482	fliG flagellar motor switch FliG protein 2321913:2322908 reverse	N - Cell motility
Hsero_2055	HSERO_RS10290	1028.04	0.997732	fliJ flagellar protein 2319235:2319675 reverse	N;U;O - Cell motility;Intracellular trafficking, secretion, and vesicular transport;Posttranslational modification, protein turnover, chaperones
Hsero_2051	HSERO_RS10270	1355.76	1.31579	fliN flagellar motor switch/type III secretion protein 2315748:2316203 reverse	N;U - Cell motility;Intracellular trafficking, secretion, and vesicular transport
Hsero_2049	HSERO_RS10260	1009.35	0.979592	fliP flagellar biosynthetic protein FliP precursor protein 2314327:2315061 reverse	N;U - Cell motility;Intracellular trafficking, secretion, and vesicular transport
Hsero_2066	HSERO_RS10340	1152.25	1.11828	fliS flagellin-specific chaperone FliS protein 2328041:2328505 reverse	N;U;O - Cell motility;Intracellular trafficking, secretion, and vesicular transport;Posttranslational modification, protein turnover, chaperones
Hsero_0111	HSERO_RS00555	2211.44	2.14625	fusA elongation factor G1 (EF-G1) protein 129549:131654 forward	J - Translation, ribosomal structure and biogenesis
Hsero_1125	HSERO_RS05645	1084.61	1.05263	gabD2 NADP-dependent succinate-semialdehyde dehydrogenase protein 1281071:1282552 reverse	C - Energy production and conversion
Hsero_4194	HSERO_RS20975	997.757	0.968343	galE UDP-galactose-4-epimerase protein 4799396:4800469 forward	M;G - Cell wall
Hsero_3127	HSERO_RS15690	4191.36	4.0678	glnA glutamine synthetase protein 3585810:3587225 reverse	E - Amino acid transport and metabolism
Hsero_0084	HSERO_RS00420	6565.22	6.37168	glnK nitrogen regulatory PII-like protein 99052:99390 forward	E - Amino acid transport and metabolism
Hsero_2970	HSERO_RS14890	1984.09	1.9256	gltA citrate synthase protein 3383017:3384387 reverse	C - Energy production and conversion
Hsero_3856	HSERO_RS19250	989.16	0.96	gltJ ABC-type glutamate/aspartate transport system, permease component protein 4413348:4414097 reverse	E - Amino acid transport and metabolism
Hsero_3855	HSERO_RS19245	1361.99	1.32184	gltK ABC-type glutamate/aspartate transport system, permease component protein 4412649:4413344 reverse	E - Amino acid transport and metabolism
Hsero_4671	HSERO_RS23360	1104.59	1.07203	gmhA phosphoheptose isomerase protein 5361504:5362100 forward	G - Carbohydrate transport and metabolism
Hsero_1129	HSERO_RS05665	2525.88	2.45142	hadL HAD superfamily haloalkanoic acid dehalogenase protein 1286598:1287266 forward	R - General function prediction only
Hsero_1383	HSERO_RS06945	1635.52	1.5873	hflB ATP-dependent Zn metallopeptidase (cell division FtsH) transmembrane protein 1580671:1582560 forward	O - Posttranslational modification, protein turnover, chaperones
Hsero_2948	HSERO_RS14775	1889.02	1.83333	hfq RNA chaperone Hfq protein 3354917:3355156 reverse	J - Translation, ribosomal structure and biogenesis
Hsero_4203	HSERO_RS21015	1015.15	0.985222	hisH glutamine amidotransferase protein 4809112:4809720 forward	E - Amino acid transport and metabolism
Hsero_0053	HSERO_RS00270	1269.93	1.23249	Hsero_0053 hypothetical protein 68024:68380 forward	S - Function unknown
Hsero_0083	HSERO_RS00415	4074.49	3.95437	Hsero_0083 membrane protein 98251:99039 forward	S - Function unknown
Hsero_0185	HSERO_RS00925	2635.23	2.55754	Hsero_0185 outer membrane protein (porin) signal peptide protein 194590:195762 forward	M - Cell wall
Hsero_0197	HSERO_RS00980	1962.62	1.90476	Hsero_0197 conserved hypothetical protein 210152:210508 forward	S - Function unknown
Hsero_0302	HSERO_RS01495	1160.61	1.12639	Hsero_0302 Fe-S oxidoreductase protein 323802:325328 forward	C - Energy production and conversion
Hsero_0305	HSERO_RS01510	1009.53	0.979766	Hsero_0305 nucleoside-diphosphate-sugar epimerase protein 327281:328219 forward	G - Carbohydrate transport and metabolism
Hsero_0326	HSERO_RS01615	2842.42	2.75862	Hsero_0326 HU histone family DNA-binding protein 358879:359226 reverse	L - DNA Replication, recombination and repair
Hsero_0382	HSERO_RS01895	1310.72	1.27208	Hsero_0382 hypothetical protein 417662:418510 forward	S - Function unknown
Hsero_0500	HSERO_RS02480	1238.22	1.20172	Hsero_0500 outer membrane protein peptidoglycan-associated (lipo)protein 543362:544060 reverse	M - Cell wall
Hsero_0591	HSERO_RS02960	1160.99	1.12676	Hsero_0591 inner membrane protein 649112:649537 reverse	S - Function unknown
Hsero_0635	HSERO_RS03175	1151.72	1.11776	Hsero_0635 conserved hypothetical protein 694571:695572 reverse	S - Function unknown
Hsero_0637	HSERO_RS03185	1299.57	1.26126	Hsero_0637 conserved hypothetical protein 697270:697713 reverse	S - Function unknown
Hsero_0638	HSERO_RS03190	1129.18	1.09589	Hsero_0638 glutathione S-transferase protein 697789:698445 reverse	O - Posttranslational modification, protein turnover, chaperones
Hsero_0741	HSERO_RS03700	2797.03	2.71457	Hsero_0741 conserved hypothetical protein 809942:810442 forward	S - Function unknown
Hsero_0760	HSERO_RS03795	1277.99	1.24031	Hsero_0760 conserved hypothetical protein 838891:839148 reverse	S - Function unknown
Hsero_0761	HSERO_RS03800	1177.57	1.14286	Hsero_0761 transmembrane protein 839239:840078 reverse	S - Function unknown
Hsero_1037	HSERO_RS05190	1535.01	1.48976	Hsero_1037 ABC-type sugar transport system, periplasmic component protein 1147622:1148695 forward	G - Carbohydrate transport and metabolism
Hsero_1043	HSERO_RS05220	1196.32	1.16105	Hsero_1043 outer membrane (porin) protein 1156070:1157137 forward	M - Cell wall
Hsero_1121	HSERO_RS05625	1217.58	1.18168	Hsero_1121 flagellar hook-associated protein 2 1275566:1277596 reverse	N - Cell motility
Hsero_1123	HSERO_RS05635	1526.48	1.48148	Hsero_1123 family II aminotransferase protein 1278563:1279939 reverse	H - Coenzyme transport and metabolism
Hsero_1130	HSERO_RS05670	3885.33	3.77079	Hsero_1130 ABC-type dipeptide transporter, periplasmic peptide-binding protein 1287409:1289031 forward	E - Amino acid transport and metabolism
Hsero_1131	HSERO_RS05675	1119.74	1.08673	Hsero_1131 ABC-type dipeptide/oligopeptide/nickel transport systems,permease components 1289247:1290203 forward	P - Inorganic ion transport and metabolism
Hsero_1133	HSERO_RS05685	1042.07	1.01135	Hsero_1133 ABC-type dipeptide/oligopeptide/nickel transport system, duplicated ATPase component protein 1291086:1293023 forward	R - General function prediction only
Hsero_1134	HSERO_RS05690	1401.87	1.36054	Hsero_1134 enzyme od the cupin superfamily protein 1293254:1293988 forward	S - Function unknown
Hsero_1181	HSERO_RS05930	1101.82	1.06934	Hsero_1181 stearoyl-CoA desaturase oxidoreductase protein 1347046:1348242 forward	I - Lipid transport and metabolism
Hsero_1425	HSERO_RS07165	1441.68	1.39918	Hsero_1425 conserved hypothetical protein 1638029:1638514 reverse	S - Function unknown
Hsero_1591	HSERO_RS07965	997.757	0.968343	Hsero_1591 integral membrane protein 1821726:1822262 forward	M - Cell wall
Hsero_1639	HSERO_RS08150	7892.24	7.65957	Hsero_1639 phasin family protein protein 1861157:1861720 reverse	S - Function unknown
Hsero_1733	HSERO_RS08640	1203.36	1.16788	Hsero_1733 conserved hypothetical protein 1962105:1962515 reverse	S - Function unknown
Hsero_1856	HSERO_RS09260	1224.21	1.18812	Hsero_1856 conserved hypothetical protein 2104998:2105603 reverse	S - Function unknown
Hsero_1920	HSERO_RS09580	2467.97	2.39521	Hsero_1920 metal-binding, possibly nucleic acid-binding protein 2178528:2179028 forward	R - General function prediction only
Hsero_2060	N/D*	2497.88	2.42424	Hsero_2060 hypothetical protein 2324618:2324815 reverse	S - Function unknown
Hsero_2062	HSERO_RS10320	3162	3.06878	Hsero_2062 YcgR and PilZ families (type IV pilus assembly PilZ) protein 2325410:2326165 reverse	N;U - Cell motility;Intracellular trafficking, secretion, and vesicular transport
Hsero_2071	N/D*	9600.29	9.31727	Hsero_2071 hypothetical protein 2332419:2332667 reverse	S - Function unknown
Hsero_2228	HSERO_RS11125	1339.12	1.29964	Hsero_2228 permease of the major facilitator superfamily protein 2508800:2510461 reverse	G;E;P;R - Carbohydrate transport and metabolism;Amino acid transport and metabolism;Inorganic ion transport and metabolism;General function prediction only
Hsero_2339	HSERO_RS11710	1485.23	1.44144	Hsero_2339 MbtH-like protein 2648532:2648753 forward	S - Function unknown
Hsero_2353	N/D*	1216.82	1.18095	Hsero_2353 hypothetical protein 2690246:2691295 forward	S - Function unknown
Hsero_2478	HSERO_RS12390	1174.22	1.1396	Hsero_2478 hypothetical protein 2814533:2814883 reverse	S - Function unknown
Hsero_2518	HSERO_RS12585	1838.01	1.78382	Hsero_2518 conserved hypothetical protein 2870599:2871921 reverse	S - Function unknown
Hsero_2723	HSERO_RS13665	1401.36	1.36005	Hsero_2723 methyl-accepting chemotaxis transmembrane protein 3101951:3103597 reverse	T;N - Signal transduction mechanisms;Cell motility
Hsero_2905	HSERO_RS14575	1232.93	1.19658	Hsero_2905 conserved hypothetical protein 3301039:3301272 reverse	S - Function unknown
Hsero_2957	HSERO_RS14820	1314.1	1.27536	Hsero_2957 FtsH interacting integral membrane protein 3364812:3365501 forward	R - General function prediction only
Hsero_2984	HSERO_RS14965	1708.01	1.65766	Hsero_2984 hypothetical protein 3399969:3400523 reverse	S - Function unknown
Hsero_3091	HSERO_RS15510	3030.52	2.94118	Hsero_3091 conserved hypothetical protein 3545715:3545918 forward	S - Function unknown
Hsero_3228	N/D*	1208.97	1.17333	Hsero_3228 hypothetical protein 3688320:3688694 forward	S - Function unknown
Hsero_3284	HSERO_RS16435	1173.63	1.13903	Hsero_3284 Rossmann fold nucleotide-binding protein 3761658:3762254 forward	R - General function prediction only
Hsero_3347	N/D*	1099.07	1.06667	Hsero_3347 hypothetical protein 3838942:3839091 reverse	S - Function unknown
Hsero_3371	HSERO_RS16880	1566.65	1.52047	Hsero_3371 hypothetical protein 3862682:3863023 reverse	S - Function unknown
Hsero_3373	HSERO_RS16890	981.31	0.952381	Hsero_3373 conserved hypothetical protein 3866669:3867088 reverse	S - Function unknown
Hsero_3472	HSERO_RS17380	1043.19	1.01244	Hsero_3472 subtilisin-like serine protease protein 3986292:3988622 reverse	O - Posttranslational modification, protein turnover, chaperones
Hsero_3477	HSERO_RS17400	1739.03	1.68776	Hsero_3477 MoxR-like ATPase protein 3992131:3992367 reverse	S - Function unknown
Hsero_3500	HSERO_RS17475	11409.8	11.0734	Hsero_3500 hypothetical protein 4008921:4009274 forward	S - Function unknown
Hsero_3582	HSERO_RS17880	1047.13	1.01626	Hsero_3582 transmembrane transglycosylase, SLT family protein 4111075:4112058 forward	M - Cell wall
Hsero_3696	HSERO_RS18445	8620.13	8.36601	Hsero_3696 signal peptide protein 4233226:4233837 forward	M - Cell wall
Hsero_3789	HSERO_RS18925	1255.28	1.21827	Hsero_3789 hypothetical protein 4344046:4344636 forward	S - Function unknown
Hsero_3845	HSERO_RS19195	3941.33	3.82514	Hsero_3845 conserved hypothetical protein 4405003:4405368 reverse	S - Function unknown
Hsero_3857	HSERO_RS19255	6695.27	6.49789	Hsero_3857 ABC-type glutamate/aspartate transport system, periplasmic component protein 4414291:4415238 reverse	E - Amino acid transport and metabolism
Hsero_4086	HSERO_RS20430	1259.85	1.22271	Hsero_4086 conserved hypothetical protein 4681248:4681934 forward	S - Function unknown
Hsero_4169	HSERO_RS20835	1092.35	1.06014	Hsero_4169 ABC-type uncharacterized transport system, periplasmic component protein 4768537:4769517 reverse	R - General function prediction only
Hsero_4182	HSERO_RS20910	2165.65	2.10181	Hsero_4182 conserved hypothetical protein 4783761:4784369 forward	S - Function unknown
Hsero_4195	HSERO_RS20980	3074.59	2.98395	Hsero_4195 dehydrogenase protein 4800485:4801543 forward	R - General function prediction only
Hsero_4196	HSERO_RS20985	1381.1	1.34039	Hsero_4196 acetyltransferase (isoleucine patch superfamily) protein 4801547:4802113 forward	R - General function prediction only
Hsero_4198	HSERO_RS20995	2550.23	2.47505	Hsero_4198 NAD_dependent epimerase/dehydratase protein 4803297:4804298 forward	M;G - Cell wall
Hsero_4199	HSERO_RS21000	1871.8	1.81662	Hsero_4199 DegT/DnrJ/EryC1/StrS aminotransferase family protein 4804313:4805479 forward	M - Cell wall
Hsero_4201	N/D*	992.213	0.962963	Hsero_4201 acetyltransferase protein 4807398:4807937 forward	R - General function prediction only
Hsero_4205	HSERO_RS21025	1552.03	1.50628	Hsero_4205 conserved hypothetical protein 4810481:4811197 forward	S - Function unknown
Hsero_4207	HSERO_RS21035	1230.3	1.19403	Hsero_4207 hypothetical protein 4812098:4812700 forward	S - Function unknown
Hsero_4221	HSERO_RS21105	1175.47	1.14082	Hsero_4221 galactosyltransferase protein 4828194:4828754 forward	M - Cell wall
Hsero_4260	HSERO_RS21290	1103.63	1.0711	Hsero_4260 porin precursor transmembrane protein 4875656:4876738 forward	M - Cell wall
Hsero_4295	HSERO_RS21465	28751.4	27.9038	Hsero_4295 outer membrane (porin) protein 4914412:4915575 forward	M - Cell wall
Hsero_4340	HSERO_RS21690	2164.7	2.10088	Hsero_4340 Ser protein kinase protein 4966077:4967999 forward	T - Signal transduction mechanisms
Hsero_4341	HSERO_RS21695	1299.13	1.26084	Hsero_4341 conserved hypothetical protein 4968102:4969370 forward	S - Function unknown
Hsero_4427	N/D*	1268.15	1.23077	Hsero_4427 undefined product 5058625:5058819 reverse	0
Hsero_4550	HSERO_RS22735	1436.28	1.39394	Hsero_4550 ABC-type sugar transport system, periplasmic component protein 5214654:5215973 forward	G - Carbohydrate transport and metabolism
Hsero_4678	HSERO_RS23395	1123.26	1.09015	Hsero_4678 conserved hypothetical protein 5369086:5369562 reverse	S - Function unknown
Hsero_4803	HSERO_RS24035	2073.71	2.01258	Hsero_4803 conserved hypothetical protein 5512154:5512471 forward	S - Function unknown
Hsero_3688	HSERO_RS18405	3367.24	3.26797	ihfB integration host factor beta-subunit (IHF-beta) protein 4222151:4222456 reverse	L - DNA Replication, recombination and repair
Hsero_1736	HSERO_RS08655	1089.01	1.05691	ilvH acetolactate synthase isozyme III (small regulatory subunit) protein 1965357:1965848 forward	E - Amino acid transport and metabolism
Hsero_0135	HSERO_RS00675	1129.18	1.09589	infA translation initiation factor (IF-1) protein 143950:144168 forward	J - Translation, ribosomal structure and biogenesis
Hsero_0360	HSERO_RS01780	1405.06	1.36364	infA translation initiation factor IF-1 protein 395922:396185 forward	J - Translation, ribosomal structure and biogenesis
Hsero_1978	HSERO_RS09885	2975.18	2.88747	infC translation initiation factor protein 2236311:2236781 forward	J - Translation, ribosomal structure and biogenesis
Hsero_3918	HSERO_RS19560	1042.22	1.01149	ipk 4-diphosphocytidyl-2C-methyl-D-erythritol kinase protein 4482962:4483831 forward	I - Lipid transport and metabolism
Hsero_1662	HSERO_RS08270	2204.01	2.13904	livK ABC-type branched-chain amino acid transport system, periplasmic component protein 1883635:1884756 forward	E - Amino acid transport and metabolism
Hsero_3465	HSERO_RS17350	4327.04	4.19948	livK ABC-type branched-chain amino acid transport system, periplasmic component protein 3980128:3981270 forward	E - Amino acid transport and metabolism
Hsero_2580	HSERO_RS12905	2395.23	2.32462	lon ATP-dependent protease LA protein 2940893:2943301 reverse	O - Posttranslational modification, protein turnover, chaperones
Hsero_2683	HSERO_RS13465	1507.26	1.46283	mdcA malonate decarboxylase alpha subunit protein 3061531:3063198 reverse	I - Lipid transport and metabolism
Hsero_4202	HSERO_RS21010	1169.93	1.13544	mesJ ATPase of the PP-loop superfamily implicated in cell cycle control protein 4807883:4809115 forward	D - Cell cycle control, cell division, chromosome partitioning
Hsero_2986	HSERO_RS14975	1340.33	1.30081	motA flagellar motor component protein 3401559:3402419 reverse	N - Cell motility
Hsero_2956	HSERO_RS14815	2418.72	2.34742	ndk nucleoside-diphosphate kinase protein 3364111:3364536 reverse	F - Nucleotide transport and metabolism
Hsero_2852	HSERO_RS14295	1756.24	1.70447	nifD nitrogenase molybdenum-iron protein alpha chain protein 3244685:3246139 reverse	C - Energy production and conversion
Hsero_2853	HSERO_RS14300	1219.1	1.18316	nifH dinitrogenase reductase protein 3246308:3247186 reverse	P - Inorganic ion transport and metabolism
Hsero_0380	HSERO_RS01885	1104.59	1.07203	nrdA ribonucleoside reductase (large chain) oxidoreductase protein 412791:415775 forward	F - Nucleotide transport and metabolism
Hsero_0381	HSERO_RS01890	1377.37	1.33676	nrdB transmembrane ribonucleoside reductase (small chain) protein 415991:417157 forward	F - Nucleotide transport and metabolism
Hsero_1769	HSERO_RS08830	3175.7	3.08208	nuoC NADH dehydrogenase I (Chain C) oxidoreductase protein 1998935:1999531 forward	C - Energy production and conversion
Hsero_1770	HSERO_RS08835	1084.61	1.05263	nuoD NADH dehydrogenase I (Chain D) oxidoreductase protein 1999531:2000784 forward	C - Energy production and conversion
Hsero_1772	HSERO_RS08845	1335.67	1.2963	nuoF NADH dehydrogenase I (chain F) oxidoreductase protein 2001368:2002663 forward	C - Energy production and conversion
Hsero_1775	HSERO_RS08860	1432.83	1.39059	nuoI NADH dehydrogenase I (Chain I) oxidoreductase protein 2006159:2006647 forward	C - Energy production and conversion
Hsero_1776	HSERO_RS08865	2372.99	2.30303	nuoJ transmembrane NADH dehydrogenase I (Chain J) oxidoreductase protein 2006788:2007447 forward	C - Energy production and conversion
Hsero_1344	HSERO_RS06740	1284.32	1.24646	ompC outer membrane protein (porin) signal peptide protein 1531430:1532488 reverse	M - Cell wall
Hsero_2242	HSERO_RS11195	4066.55	3.94667	ompC outer membrane porin protein 2530564:2531688 reverse	M - Cell wall
Hsero_0677	HSERO_RS03380	1340.33	1.30081	ompW2 outer membrane W protein 741190:741927 forward	M - Cell wall
Hsero_0682	HSERO_RS03405	1160.99	1.12676	pdxH pyridoxamine 5'-phosphate oxidase protein 746866:747504 reverse	H - Coenzyme transport and metabolism
Hsero_4049	HSERO_RS20245	1218.18	1.18227	petA transmembrane ubiquinol-cytochrome C reductase (Iron-sulfur subunit) oxidoreductase protein 4645835:4646443 reverse	C - Energy production and conversion
Hsero_4048	HSERO_RS20240	1288.88	1.25089	petB cytochrome b subunit transmembrane protein 4644426:4645832 reverse	C - Energy production and conversion
Hsero_4047	HSERO_RS20235	1670.15	1.62092	petC cytochrome c1 precursor transmembrane protein 4643638:4644402 reverse	C - Energy production and conversion
Hsero_1081	HSERO_RS05415	1166.12	1.13174	potA ABC-type spermidine/putrescine transport systems, ATPase component protein 1194994:1196124 reverse	E - Amino acid transport and metabolism
Hsero_1080	HSERO_RS05410	986.95	0.957854	potD ABC-type spermidine/putrescine transport system, periplasmic protein protein 1193716:1194759 reverse	E - Amino acid transport and metabolism
Hsero_1877	HSERO_RS09365	2198.13	2.13333	psiF phosphate starvation-inducible protein 2127806:2128105 reverse	P - Inorganic ion transport and metabolism
Hsero_3499	HSERO_RS17470	15981.3	15.5102	qor NADPH:quinone oxidoreductase protein 4007887:4008915 forward	C;R - Energy production and conversion;General function prediction only
Hsero_1538	HSERO_RS07735	1113.92	1.08108	rcsB response regulator for colanic capsule biosynthesis protein 1773820:1774485 forward	K;T - Transcription;Signal transduction mechanisms
Hsero_3585	HSERO_RS17895	1102.46	1.06996	ribH riboflavin synthase, beta chain:6,7-dimethyl-8-ribityllumazine synthase (lumazine/dmrl synthase) protein 4114072:4114557 reverse	H - Coenzyme transport and metabolism
Hsero_1507	HSERO_RS07580	1273.31	1.23577	rimM 16s rRNA processing protein 1729905:1730519 forward	J - Translation, ribosomal structure and biogenesis
Hsero_0102	HSERO_RS00510	1598.86	1.55172	rplA 50s ribosomal subunit L1 protein 113361:114056 forward	J - Translation, ribosomal structure and biogenesis
Hsero_0117	HSERO_RS00585	3036.37	2.94686	rplB 50S ribosomal subunit L2 protein 135128:135955 forward	J - Translation, ribosomal structure and biogenesis
Hsero_0114	HSERO_RS00570	2094.63	2.03288	rplC 50S ribosomal subunit L3 protein 133522:134190 forward	J - Translation, ribosomal structure and biogenesis
Hsero_0115	HSERO_RS00575	1858.33	1.80354	rplD 50S ribosomal subunit L4 protein 134194:134814 forward	J - Translation, ribosomal structure and biogenesis
Hsero_0126	HSERO_RS00630	9235.22	8.96296	rplE 50S ribosomal subunit L5 protein 139202:139741 forward	J - Translation, ribosomal structure and biogenesis
Hsero_0129	HSERO_RS00645	3627.54	3.5206	rplF 50S ribosomal subunit L6 protein 140475:141008 forward	J - Translation, ribosomal structure and biogenesis
Hsero_0103	HSERO_RS00515	4808.42	4.66667	rplJ 50s ribosomal subunit L10 protein 114350:114889 forward	J - Translation, ribosomal structure and biogenesis
Hsero_0101	HSERO_RS00505	1526.48	1.48148	rplK 50s ribosomal subunit L11 protein 112930:113361 forward	J - Translation, ribosomal structure and biogenesis
Hsero_0104	HSERO_RS00520	2488.05	2.4147	rplL 50s ribosomal subunit L7/L12 protein 114986:115366 forward	J - Translation, ribosomal structure and biogenesis
Hsero_3850	HSERO_RS19220	8838.65	8.57809	rplM 50S ribosomal subunit L13 protein 4408276:4408704 reverse	J - Translation, ribosomal structure and biogenesis
Hsero_0124	HSERO_RS00620	1116.94	1.08401	rplN 50S ribosomal subunit L14 protein 138504:138872 forward	J - Translation, ribosomal structure and biogenesis
Hsero_0133	HSERO_RS00665	1989.69	1.93103	rplO 50S ribosomal subunit L15 protein 142131:142565 forward	J - Translation, ribosomal structure and biogenesis
Hsero_0121	HSERO_RS00605	981.31	0.952381	rplP 50S ribosomal subunit L16 protein 137411:137830 forward	J - Translation, ribosomal structure and biogenesis
Hsero_0130	HSERO_RS00650	3746.82	3.63636	rplR 50S ribosomal subunit L18 protein 141021:141383 forward	J - Translation, ribosomal structure and biogenesis
Hsero_1509	HSERO_RS07590	2468.61	2.39583	rplS 50S ribosomal subunit protein L19 1731532:1731915 forward	J - Translation, ribosomal structure and biogenesis
Hsero_1980	HSERO_RS09895	2611.42	2.53444	rplT 50S ribosomal subunit L20 protein 2237297:2237659 forward	J - Translation, ribosomal structure and biogenesis
Hsero_0364	HSERO_RS01800	9114.86	8.84615	rplU 50S ribosomal subunit L21 protein 398080:398391 forward	J - Translation, ribosomal structure and biogenesis
Hsero_0119	HSERO_RS00595	2351.61	2.28228	rplV 50S ribosomal subunit L22 protein 136248:136580 forward	J - Translation, ribosomal structure and biogenesis
Hsero_0116	HSERO_RS00580	2073.71	2.01258	rplW 50S ribosomal subunit L23 protein 134811:135128 forward	J - Translation, ribosomal structure and biogenesis
Hsero_0125	HSERO_RS00625	2747.67	2.66667	rplX 50S ribosomal subunit L24 protein 138882:139196 forward	J - Translation, ribosomal structure and biogenesis
Hsero_0365	HSERO_RS01805	1277.99	1.24031	rpmA 50S ribosomal subunit protein L27 398440:398697 forward	J - Translation, ribosomal structure and biogenesis
Hsero_1183	HSERO_RS05940	6434.41	6.24473	rpmB 50S ribosomal subunit L28 protein 1348749:1348985 reverse	J - Translation, ribosomal structure and biogenesis
Hsero_0122	HSERO_RS00610	2959.03	2.87179	rpmC 50S ribosomal subunit L29 protein 137844:138038 forward	J - Translation, ribosomal structure and biogenesis
Hsero_0858	HSERO_RS04310	3358.26	3.25926	rpmE 50S ribosomal subunit (type B) protein L31 948487:948756 reverse	J - Translation, ribosomal structure and biogenesis
Hsero_1921	HSERO_RS09585	4053.94	3.93443	rpmF 50S ribosomal subunit L32 protein 2179136:2179318 forward	J - Translation, ribosomal structure and biogenesis
Hsero_1182	HSERO_RS05935	16191.6	15.7143	rpmG 50S ribosomal subunit L33 protein 1348557:1348724 reverse	J - Translation, ribosomal structure and biogenesis
Hsero_4339	N/D*	2389.28	2.31884	rpmH 50S ribosomal subunit L34 protein 4964789:4964926 reverse	J - Translation, ribosomal structure and biogenesis
Hsero_1979	HSERO_RS09890	2497.88	2.42424	rpmI 50S ribosomal subunit L35 protein 2237074:2237271 forward	J - Translation, ribosomal structure and biogenesis
Hsero_0136	HSERO_RS00680	1084.61	1.05263	rpmJ 50S ribosomal subunit L36 protein 144199:144312 forward	J - Translation, ribosomal structure and biogenesis
Hsero_0140	HSERO_RS00700	2107.11	2.04499	rpoA DNA-directed RNA polymerase alpha chain protein 146046:147023 forward	K - Transcription
Hsero_0105	HSERO_RS00525	1354.77	1.31483	rpoB DNA-directed RNA polymerase subunit beta protein 115646:119752 forward	K - Transcription
Hsero_0106	HSERO_RS00530	1185.34	1.1504	rpoC DNA-directed RNA polymerase subunit beta protein 120045:124286 forward	K - Transcription
Hsero_1929	HSERO_RS09625	1845.45	1.79104	rpoE RNA polymerase sigma-E factor (sigma-24) transcription regulator protein 2185750:2186352 forward	K - Transcription
Hsero_4150	HSERO_RS20735	1648.6	1.6	rpoH RNA polymerase sigma-32 factor protein 4751945:4752844 forward	K - Transcription
Hsero_3973	HSERO_RS19855	1769.12	1.71697	rpoN RNA polymerase sigma-N (sigma-54) factor transcription regulator protein 4557924:4559414 forward	K - Transcription
Hsero_2129	HSERO_RS10640	1212.21	1.17647	rpoZ DNA-directed RNA polymerase omega subunit protein 2395843:2396046 reverse	K - Transcription
Hsero_3689	HSERO_RS18410	2250.65	2.1843	rpsA 30s ribosomal subunit S1 protein 4222470:4224227 reverse	J - Translation, ribosomal structure and biogenesis
Hsero_2178	HSERO_RS10875	5840.18	5.66802	rpsB 30S ribosomal subunit protein S2 2453622:2454362 forward	J - Translation, ribosomal structure and biogenesis
Hsero_0120	HSERO_RS00600	2163.91	2.10012	rpsC 30S ribosomal subunit S3 protein 136590:137408 forward	J - Translation, ribosomal structure and biogenesis
Hsero_0139	HSERO_RS00695	1915.44	1.85897	rpsD 30S ribosomal subunit S4 protein 145316:145939 forward	J - Translation, ribosomal structure and biogenesis
Hsero_0131	HSERO_RS00655	1905.9	1.84971	rpsE 30S ribosomal subunit S5 protein 141396:141914 forward	J - Translation, ribosomal structure and biogenesis
Hsero_2074	HSERO_RS10370	2252.19	2.18579	rpsF 30S ribosomal subunit S6 protein 2335914:2336279 forward	J - Translation, ribosomal structure and biogenesis
Hsero_0110	HSERO_RS00550	3062.69	2.9724	rpsG 30s ribosomal subunit S7 protein 128950:129420 forward	J - Translation, ribosomal structure and biogenesis
Hsero_0128	HSERO_RS00640	1873.41	1.81818	rpsH 30S ribosomal subunit S8 protein 140069:140464 forward	J - Translation, ribosomal structure and biogenesis
Hsero_3849	HSERO_RS19215	1048.73	1.01781	rpsI 30S ribosomal subunit S9 protein 4407874:4408266 reverse	J - Translation, ribosomal structure and biogenesis
Hsero_0113	HSERO_RS00565	4277.03	4.15094	rpsJ 30S ribosomal subunit S10 protein 133053:133370 forward	J - Translation, ribosomal structure and biogenesis
Hsero_0138	HSERO_RS00690	1322.95	1.28395	rpsK 30S ribosomal subunit S11 protein 144749:145153 forward	J - Translation, ribosomal structure and biogenesis
Hsero_0137	HSERO_RS00685	1238.7	1.20219	rpsM 30S ribosomal subunit S13 protein 144341:144706 forward	J - Translation, ribosomal structure and biogenesis
Hsero_0127	HSERO_RS00635	6061.03	5.88235	rpsN 30S ribosomal subunit S14 protein 139749:140054 forward	J - Translation, ribosomal structure and biogenesis
Hsero_1506	HSERO_RS07575	1939.53	1.88235	rpsP 30s ribosomal subunit protein S16 1729579:1729833 forward	J - Translation, ribosomal structure and biogenesis
Hsero_0123	HSERO_RS00615	3925.24	3.80952	rpsQ 30S ribosomal subunit S17 protein 138035:138307 forward	J - Translation, ribosomal structure and biogenesis
Hsero_2076	HSERO_RS10380	2892.28	2.80702	rpsR 30S ribosomal subunit S18 protein 2336656:2336940 forward	J - Translation, ribosomal structure and biogenesis
Hsero_0118	HSERO_RS00590	1045.31	1.01449	rpsS 30S ribosomal subunit S19 protein 135966:136241 forward	J - Translation, ribosomal structure and biogenesis
Hsero_1393	HSERO_RS06995	5711.44	5.54307	rpsT 30S ribosomal subunit protein S20 1595986:1596252 forward	J - Translation, ribosomal structure and biogenesis
Hsero_0866	HSERO_RS04350	5417.94	5.25822	rpsU 30S ribosomal subunit S21 protein 961825:962037 forward	J - Translation, ribosomal structure and biogenesis
Hsero_1930	HSERO_RS09630	1356.15	1.31617	rseA transmembrane sigma-E factor negative regulatory transcription regulator protein 2186432:2187130 forward	T - Signal transduction mechanisms
Hsero_2974	HSERO_RS14915	2306.44	2.23844	sdhC succinate dehydrogenase, hydrophobic subunit, cytochrome b556 with SdhD protein 3387774:3388184 reverse	C - Energy production and conversion
Hsero_0134	HSERO_RS00670	2165.95	2.1021	secY preprotein translocase SecY transmembrane protein 142585:143916 forward	U - Intracellular trafficking, secretion, and vesicular transport
Hsero_3612	HSERO_RS18030	1565.13	1.51899	sirA regulator of disulfide bond formation redox protein 4144537:4144773 reverse	O - Posttranslational modification, protein turnover, chaperones
Hsero_3272	HSERO_RS16370	986.732	0.957643	slyD FKBP-type peptidyl-prolyl cis-trans isomerase (Rotamase) protein 3748889:3749431 reverse	O - Posttranslational modification, protein turnover, chaperones
Hsero_1165	HSERO_RS05845	2562.59	2.48705	sodB superoxide dismutase [Fe] protein 1330712:1331290 reverse	P - Inorganic ion transport and metabolism
Hsero_3473	HSERO_RS17385	1585.19	1.53846	spoVK AAA+ class ATPase protein 3988594:3989763 reverse	O - Posttranslational modification, protein turnover, chaperones
Hsero_4046	HSERO_RS20230	1279.55	1.24183	sspA stringent starvation transcription regulator A protein 4642928:4643539 reverse	R - General function prediction only
Hsero_2969	HSERO_RS14885	1194.01	1.15881	sucA 2-oxoglutarate dehydrogenase oxidoreductase (E1 component) protein 3379781:3382645 reverse	C - Energy production and conversion
Hsero_2968	HSERO_RS14880	1493.3	1.44928	sucB dihydrolipoamide succinyltransferase component of 2-oxoglutarate dehydrogenase complex protein 3378451:3379692 reverse	C - Energy production and conversion
Hsero_0657	HSERO_RS03280	1277.99	1.24031	sucC succinyl-CoA synthetase, beta chain protein 722392:723552 forward	C - Energy production and conversion
Hsero_0658	HSERO_RS03285	1214.96	1.17914	sucD succinyl-CoA synthetase alpha chain protein 723654:724535 forward	C - Energy production and conversion
Hsero_2583	HSERO_RS12920	1679.13	1.62963	tig peptidyl-prolyl cis/trans isomerase (trigger factor) protein 2945807:2947156 reverse	O - Posttranslational modification, protein turnover, chaperones
Hsero_0303	HSERO_RS01500	1207.77	1.17216	tktA1 transketolase N-terminal subunit protein 325445:326263 forward	G - Carbohydrate transport and metabolism
Hsero_1945	HSERO_RS09705	5012.64	4.86486	trnC tRNA-Cys 2201213:2201286 forward	trnC
Hsero_4333	HSERO_RS21660	7493.64	7.27273	trnD tRNA-Asp 4959633:4959709 reverse	trnD
Hsero_4191	HSERO_RS20965	6507.63	6.31579	trnF tRNA-Phe 4797552:4797627 forward	trnF
Hsero_0095	HSERO_RS00475	8354.4	8.10811	trnG tRNA-Gly 110151:110224 forward	trnG
Hsero_0496	HSERO_RS02475	1113.92	1.08108	trnG tRNA-Gly 540807:540880 reverse	trnG
Hsero_1541	HSERO_RS07750	3796.12	3.68421	trnH tRNA-His 1775867:1775942 reverse	trnH
Hsero_1215	HSERO_RS06095	11930.7	11.5789	trnK tRNA-Lys 1374570:1374645 reverse	trnK
Hsero_1466	HSERO_RS07375	12122.1	11.7647	trnL tRNA-Leu 1689660:1689744 reverse	trnL
Hsero_1766	HSERO_RS08815	2424.41	2.35294	trnL tRNA-Leu 1997882:1997966 forward	trnL
Hsero_1970	HSERO_RS09840	2842.42	2.75862	trnL tRNA-Leu 2228451:2228537 reverse	trnL
Hsero_3220	HSERO_RS16135	19269.4	18.7013	trnM tRNA-Met 3683038:3683114 reverse	trnM
Hsero_2014	HSERO_RS10075	4817.34	4.67532	trnP tRNA-Pro 2278457:2278533 forward	trnP
Hsero_0362	HSERO_RS01790	1070.52	1.03896	trnP tRNA-Pro 396690:396766 reverse	trnP
Hsero_1546	HSERO_RS07775	2264.56	2.1978	trnS tRNA-Ser 1781783:1781873 forward	trnS
Hsero_1912	HSERO_RS09545	4121.5	4	trnS tRNA-Ser 2171862:2171951 forward	trnS
Hsero_2140	HSERO_RS10690	10523	10.2128	trnS tRNA-Ser 2406156:2406249 reverse	trnS
Hsero_0096	HSERO_RS00480	41764.6	40.5333	trnT tRNA-Thr 110271:110345 forward	trnT
Hsero_4044	HSERO_RS20220	2169.21	2.10526	trnT tRNA-Thr 4642198:4642273 reverse	trnT
Hsero_2579	HSERO_RS12895	3253.82	3.15789	trnV tRNA-Val 2940209:2940284 reverse	trnV
Hsero_3414	HSERO_RS17100	2198.13	2.13333	trnV tRNA-Val 3916259:3916333 reverse	trnV
Hsero_0094	HSERO_RS00470	11981.1	11.6279	trnY tRNA-Tyr 109986:110071 forward	trnY
Hsero_3292	HSERO_RS16475	10107.5	9.80952	trpB tryptophan synthase (beta chain) protein 3770564:3771823 reverse	E - Amino acid transport and metabolism
Hsero_0860	HSERO_RS04320	1512.48	1.46789	trxA thioredoxin 1 (redox factor) protein 950415:950741 reverse	O;C - Posttranslational modification, protein turnover, chaperones;Energy production and conversion
Hsero_2179	HSERO_RS10880	1810.12	1.75676	tsf elongation factor TS (EF-TS) protein 2454500:2455387 forward	J - Translation, ribosomal structure and biogenesis
Hsero_1469	HSERO_RS07390	1297.51	1.25926	ttuC tartrate dehydrogenase protein 1690575:1691654 reverse	G - Carbohydrate transport and metabolism
Hsero_0097	HSERO_RS00485	1730.27	1.67926	tufB EF-Tu elongation factor protein 110426:111616 forward	J - Translation, ribosomal structure and biogenesis
Hsero_3601	HSERO_RS17980	1006.31	0.976645	typA GTP-binding elongation factor protein 4127884:4129767 reverse	T - Signal transduction mechanisms
Hsero_4713	HSERO_RS23580	3878.29	3.76396	urtA ABC-type urea transport system, periplasmic component protein 5407999:5409252 forward	E - Amino acid transport and metabolism
Hsero_2290	HSERO_RS11460	1129.18	1.09589	uspA universal stress protein 2589571:2590008 forward	T - Signal transduction mechanisms
Hsero_4220	HSERO_RS21100	1348.33	1.30858	wecB UDP-N-acetylglucosamine 2-epimerase protein 4826977:4828107 forward	M - Cell wall
Hsero_4193	HSERO_RS20970	2198.13	2.13333	wecC NDP-N-acetyl-D-mannosaminuronate dehydrogenase protein 4798122:4799396 forward	M - Cell wall
Hsero_1236	HSERO_RS06215	1361.46	1.32132	yajC preprotein translocase transmembrane protein 1399119:1399451 forward	U - Intracellular trafficking, secretion, and vesicular transport
Hsero_3974	HSERO_RS19860	14116.5	13.7003	yhbH sigma-54 modulation protein 4559568:4559894 forward	J - Translation, ribosomal structure and biogenesis
*N/D - Genes not annotated in Genbank but with transcript identified by our RNASeq.
